# Supplementary material for: 1,5-Bis(4-chloro­phen­yl)-3-(4-methyl­phen­yl)pentane-1,5-dione
Source: Acta Crystallogr Sect E Struct Rep Online. 2013 Sep 7;69(Pt 10):o1508–9. doi: 10.1107/S1600536813024355 (PMC3790380; doi:10.1107/S1600536813024355)
Supplement: Supplementary file 1 [file e-69-o1508-sup1.cif]

##############################################################################
#                                                                            #
# This CIF contains the data in a paper accepted for publication in          #
# Acta Crystallographica Section E. It conforms to the requirements of       #
# Notes for Authors for Acta Crystallographica Section E, and has been       #
# peer reviewed under the auspices of the IUCr Commission on Journals.       #
#                                                                            #
# Full details of the Crystallographic Information File format               #
# are given in the paper "The Crystallographic Information File (CIF):       #
# a New Standard Archive File for Crystallography" by S. R. Hall, F. H.      #
# Allen and I. D. Brown [Acta Cryst. (1991), A47, 655-685].                  #
#                                                                            #
# The current version of the core CIF dictionary is obtainable from          #
# ftp://ftp.iucr.org/pub/cif_core.dic.                                       #
#                                                                            #
# Software is freely available for graphical display of the structure(s)     #
# in this CIF. For information consult the CIF software page                 #
# http://www.iucr.org/resources/cif/software.                                #
#                                                                            #
# This file may be used for bona fide research purposes within the           #
# scientific community so long as proper attribution is given to the journal # 
# article from which it was obtained.                                        #
#                                                                            #
##############################################################################
data_global
_audit_creation_method     'PLATON <TABLE ACC> option'
_journal_date_recd_electronic     2013-08-29
_journal_date_accepted     2013-09-01
_journal_name_full     'Acta Crystallographica, Section E'
_journal_year     2013
_journal_volume     69
_journal_issue     10
_journal_page_first     o1508
_journal_page_last     o1509
_journal_paper_category     QO
_journal_paper_doi     10.1107/S1600536813024355
_journal_coeditor_code     JJ2174
_publ_contact_author_name
;
Dr A. Thiruvalluvar
;
_publ_contact_author_address
;
Associate Professor of Physics
Postgraduate Research Department of Physics
Rajah Serfoji Government College (Autonomous)
Thanjavur 613 005
Tamilnadu
India
;
_publ_contact_author_email     'thiruvalluvar.a@gmail.com'
_publ_contact_author_fax     'none'
_publ_contact_author_phone     '+91 4362 255490'
_publ_section_title
;
1,5-Bis(4-chlorophenyl)-3-(4-methylphenyl)pentane-1,5-dione
;
loop_
    _publ_author_name
    _publ_author_footnote
    _publ_author_address
    'Chithiravel, R.' ?
;
Postgraduate Research Department of Chemistry
Rajah Serfoji Government College (Autonomous)
Thanjavur 613 005
Tamilnadu
India
;
    'Thiruvalluvar, A.' ?
;
Postgraduate Research Department of Physics
Rajah Serfoji Government College (Autonomous)
Thanjavur 613 005
Tamilnadu
India
;
    'Muthusubramanian, S.' ?
;
Department of Organic Chemistry
School of Chemistry
Madurai Kamaraj University
Madurai 625 021
Tamilnadu
India
;
    'Butcher, R. J.' ?
;
Department of Chemistry
Howard University
525 College Street NW
Washington
DC 20059
USA
;
data_I
_chemical_name_systematic
;
1,5-Bis(4-chlorophenyl)-3-(4-methylphenyl)pentane-1,5-dione
;
_chemical_name_common     1,5-diketone
_chemical_formula_moiety     'C24 H20 Cl2 O2'
_chemical_formula_sum     'C24 H20 Cl2 O2'
_chemical_formula_structural     'C24 H20 Cl2 O2'
_chemical_formula_iupac     'C24 H20 Cl2 O2'
_chemical_formula_weight     411.30
_chemical_melting_point     327(2)
_symmetry_cell_setting     monoclinic
_symmetry_space_group_name_H-M     'P 21/c'
_symmetry_space_group_name_Hall     '-P 2ybc'
loop_
    _symmetry_equiv_pos_site_id
    _symmetry_equiv_pos_as_xyz
    1 x,y,z
    2 -x,1/2+y,1/2-z
    3 -x,-y,-z
    4 x,1/2-y,1/2+z
_cell_length_a     18.6794(11)
_cell_length_b     7.5477(4)
_cell_length_c     15.5196(8)
_cell_angle_alpha     90
_cell_angle_beta     103.622(5)
_cell_angle_gamma     90
_cell_volume     2126.5(2)
_cell_formula_units_Z     4
_cell_measurement_reflns_used     5569
_cell_measurement_theta_min     3.3367
_cell_measurement_theta_max     75.3777
_cell_measurement_temperature     296(2)
_cell_special_details     ?
_exptl_crystal_description     'prism'
_exptl_crystal_colour     'colourless'
_exptl_crystal_size_max     0.51
_exptl_crystal_size_mid     0.42
_exptl_crystal_size_min     0.37
_exptl_crystal_size_rad     ?
_exptl_crystal_density_diffrn     1.285
_exptl_crystal_density_meas     ?
_exptl_crystal_density_method     'Not Measured'
_exptl_crystal_F_000     856
_exptl_absorpt_coefficient_mu     0.322
_exptl_absorpt_correction_type     multi-scan
_exptl_absorpt_process_details
;
(CrysAlis PRO; Agilent, 2012)
;
_exptl_absorpt_correction_T_min     0.44268
_exptl_absorpt_correction_T_max     1.00000
_exptl_special_details     ?
_diffrn_ambient_temperature     296(2)
_diffrn_radiation_type     'MoK\a'
_diffrn_radiation_wavelength     0.71073
_diffrn_radiation_source     'Enhance (Cu) X-ray Source'
_diffrn_radiation_monochromator     graphite
_diffrn_measurement_device_type     'Agilent Xcalibur Ruby Gemini'
_diffrn_measurement_method     '\w scans'
_diffrn_detector_area_resol_mean     10.5081
_diffrn_reflns_number     14252
_diffrn_reflns_av_R_equivalents     0.0238
_diffrn_reflns_theta_min     2.244
_diffrn_reflns_theta_max     26.514
_diffrn_reflns_theta_full     25.000
_diffrn_measured_fraction_theta_max     0.981
_diffrn_measured_fraction_theta_full     1.000
_diffrn_reflns_limit_h_min     -23
_diffrn_reflns_limit_h_max     21
_diffrn_reflns_limit_k_min     -9
_diffrn_reflns_limit_k_max     8
_diffrn_reflns_limit_l_min     -19
_diffrn_reflns_limit_l_max     15
_refine_special_details     ?
_reflns_number_total     4341
_reflns_number_gt     3735
_reflns_threshold_expression     I>2\s(I)
_refine_ls_structure_factor_coef     Fsqd
_refine_ls_matrix_type     full
_refine_ls_R_factor_all     0.0555
_refine_ls_R_factor_gt     0.0495
_refine_ls_wR_factor_gt     0.1407
_refine_ls_wR_factor_ref     0.1461
_refine_ls_goodness_of_fit_ref     1.072
_refine_ls_restrained_S_all     1.072
_refine_ls_number_reflns     4341
_refine_ls_number_parameters     255
_refine_ls_number_restraints     0
_refine_ls_hydrogen_treatment     constr
_refine_ls_weighting_scheme     calc
_refine_ls_weighting_details
              'w=1/[\s^2^(Fo^2^)+(0.0627P)^2^+0.5487P] where P=(Fo^2^+2Fc^2^)/3'
_atom_sites_solution_hydrogens     geom
_atom_sites_solution_primary     ?
_atom_sites_solution_secondary     ?
_refine_ls_shift/su_max     0.001
_refine_ls_shift/su_mean     0.000
_refine_diff_density_max     0.327
_refine_diff_density_min     -0.373
_refine_ls_extinction_method     'SHELXL2013 (Sheldrick, 2008)'
_refine_ls_extinction_coef     0.0227(17)
_refine_ls_extinction_expression
                                  'Fc^*^=kFc[1+0.001xFc^2^\l^3^/sin(2\q)]^-1/4^'
loop_
    _atom_type_symbol
    _atom_type_description
    _atom_type_scat_dispersion_real
    _atom_type_scat_dispersion_imag
    _atom_type_scat_source
    C C 0.0033 0.0016 ' International Tables Vol C Tables 4.2.6.8 and 6.1.1.4'
    H H 0.0000 0.0000 ' International Tables Vol C Tables 4.2.6.8 and 6.1.1.4'
    Cl Cl 0.1484 0.1585 ' International Tables Vol C Tables 4.2.6.8 and 6.1.1.4'
    O O 0.0106 0.0060 ' International Tables Vol C Tables 4.2.6.8 and 6.1.1.4'
_computing_data_collection     'CrysAlis PRO (Agilent, 2012)'
_computing_cell_refinement     'CrysAlis PRO (Agilent, 2012)'
_computing_data_reduction     'CrysAlis PRO (Agilent, 2012)'
_computing_structure_solution     'DIRDIF2008 (Beurskens <i>et al.</i>, 2008)'
_computing_structure_refinement     'SHELXL2013 (Sheldrick, 2008)'
_computing_molecular_graphics
                  'ORTEP-3 for Windows (Farrugia, 2012) and PLATON (Spek, 2009)'
_computing_publication_material
                          'SHELXL2013 (Sheldrick, 2008) and PLATON (Spek, 2009)'
loop_
    _atom_site_type_symbol
    _atom_site_label
    _atom_site_fract_x
    _atom_site_fract_y
    _atom_site_fract_z
    _atom_site_U_iso_or_equiv
    _atom_site_thermal_displace_type
    _atom_site_calc_flag
    _atom_site_refinement_flags
    _atom_site_occupancy
    _atom_site_disorder_assembly
    _atom_site_disorder_group
    Cl Cl14 0.50733(5) 0.76817(14) 0.95387(6) 0.1283(4) Uani d . 1.000 . .
    Cl Cl54 0.08862(5) 1.03187(11) 0.11762(5) 0.1154(3) Uani d . 1.000 . .
    O O1 0.32422(10) 0.76750(19) 0.53035(12) 0.0873(6) Uani d . 1.000 . .
    O O5 0.27979(11) 0.3043(2) 0.26076(12) 0.0939(7) Uani d . 1.000 . .
    C C1 0.32982(10) 0.6468(3) 0.58359(14) 0.0638(6) Uani d . 1.000 . .
    C C2 0.29189(10) 0.4711(2) 0.55773(13) 0.0621(6) Uani d . 1.000 . .
    C C3 0.25188(9) 0.4591(2) 0.46011(12) 0.0555(5) Uani d . 1.000 . .
    C C4 0.30797(10) 0.4435(3) 0.40126(13) 0.0647(6) Uani d . 1.000 . .
    C C5 0.27264(11) 0.4342(3) 0.30405(14) 0.0644(6) Uani d . 1.000 . .
    C C11 0.37394(9) 0.6711(3) 0.67653(14) 0.0626(6) Uani d . 1.000 . .
    C C12 0.40855(12) 0.8328(3) 0.70082(17) 0.0809(8) Uani d . 1.000 . .
    C C13 0.44906(13) 0.8624(4) 0.7860(2) 0.0933(10) Uani d . 1.000 . .
    C C14 0.45523(12) 0.7294(4) 0.84725(17) 0.0838(9) Uani d . 1.000 . .
    C C15 0.42146(13) 0.5692(3) 0.82660(16) 0.0813(8) Uani d . 1.000 . .
    C C16 0.38072(11) 0.5404(3) 0.74081(14) 0.0705(7) Uani d . 1.000 . .
    C C31 0.19689(9) 0.3081(2) 0.44168(11) 0.0525(5) Uani d . 1.000 . .
    C C32 0.21576(10) 0.1365(2) 0.46994(12) 0.0596(5) Uani d . 1.000 . .
    C C33 0.16507(11) 0.0008(3) 0.45037(13) 0.0649(6) Uani d . 1.000 . .
    C C34 0.09424(12) 0.0296(3) 0.40097(13) 0.0676(6) Uani d . 1.000 . .
    C C35 0.07564(11) 0.1993(3) 0.37249(15) 0.0754(7) Uani d . 1.000 . .
    C C36 0.12561(10) 0.3367(3) 0.39251(14) 0.0668(6) Uani d . 1.000 . .
    C C37 0.04025(16) -0.1219(4) 0.3772(2) 0.1036(10) Uani d . 1.000 . .
    C C51 0.22673(10) 0.5860(2) 0.25994(12) 0.0591(6) Uani d . 1.000 . .
    C C52 0.17530(13) 0.5558(3) 0.18151(14) 0.0766(8) Uani d . 1.000 . .
    C C53 0.13217(14) 0.6916(4) 0.13849(15) 0.0844(9) Uani d . 1.000 . .
    C C54 0.14217(13) 0.8596(3) 0.17322(14) 0.0739(7) Uani d . 1.000 . .
    C C55 0.19288(12) 0.8948(3) 0.25063(14) 0.0701(7) Uani d . 1.000 . .
    C C56 0.23502(11) 0.7562(2) 0.29495(13) 0.0619(6) Uani d . 1.000 . .
    H H2A 0.25663 0.45128 0.59369 0.0745 Uiso calc R 1.000 . .
    H H2B 0.32834 0.37735 0.57095 0.0745 Uiso calc R 1.000 . .
    H H3 0.22450 0.56978 0.44428 0.0666 Uiso calc R 1.000 . .
    H H4A 0.34075 0.54492 0.41221 0.0776 Uiso calc R 1.000 . .
    H H4B 0.33758 0.33800 0.41830 0.0776 Uiso calc R 1.000 . .
    H H12 0.40425 0.92255 0.65885 0.0970 Uiso calc R 1.000 . .
    H H13 0.47188 0.97108 0.80159 0.1118 Uiso calc R 1.000 . .
    H H15 0.42573 0.48107 0.86937 0.0975 Uiso calc R 1.000 . .
    H H16 0.35758 0.43174 0.72612 0.0846 Uiso calc R 1.000 . .
    H H32 0.26327 0.11248 0.50255 0.0714 Uiso calc R 1.000 . .
    H H33 0.17890 -0.11285 0.47092 0.0778 Uiso calc R 1.000 . .
    H H35 0.02834 0.22220 0.33896 0.0905 Uiso calc R 1.000 . .
    H H36 0.11120 0.45041 0.37267 0.0802 Uiso calc R 1.000 . .
    H H37A 0.01457 -0.13765 0.42342 0.1553 Uiso calc R 1.000 . .
    H H37B 0.06642 -0.22851 0.37049 0.1553 Uiso calc R 1.000 . .
    H H37C 0.00548 -0.09558 0.32250 0.1553 Uiso calc R 1.000 . .
    H H52 0.16976 0.44229 0.15749 0.0920 Uiso calc R 1.000 . .
    H H53 0.09667 0.66994 0.08653 0.1012 Uiso calc R 1.000 . .
    H H55 0.19902 1.00942 0.27314 0.0842 Uiso calc R 1.000 . .
    H H56 0.26892 0.77754 0.34828 0.0742 Uiso calc R 1.000 . .
loop_
    _atom_site_aniso_label
    _atom_site_aniso_U_11
    _atom_site_aniso_U_22
    _atom_site_aniso_U_33
    _atom_site_aniso_U_12
    _atom_site_aniso_U_13
    _atom_site_aniso_U_23
    Cl14 0.1032(5) 0.1647(9) 0.1004(5) -0.0240(5) -0.0091(4) -0.0387(5)
    Cl54 0.1193(6) 0.1104(6) 0.1139(6) 0.0419(4) 0.0225(4) 0.0407(4)
    O1 0.0932(11) 0.0590(8) 0.0993(11) -0.0099(8) 0.0019(9) 0.0133(8)
    O5 0.1211(14) 0.0656(9) 0.1022(12) 0.0217(9) 0.0405(11) -0.0103(8)
    C1 0.0529(9) 0.0552(10) 0.0820(12) 0.0002(8) 0.0131(8) 0.0033(9)
    C2 0.0566(10) 0.0565(10) 0.0712(11) -0.0045(8) 0.0112(8) 0.0022(8)
    C3 0.0497(8) 0.0505(9) 0.0668(10) 0.0040(7) 0.0150(7) 0.0062(7)
    C4 0.0532(9) 0.0616(10) 0.0823(12) 0.0055(8) 0.0222(9) 0.0091(9)
    C5 0.0671(11) 0.0552(10) 0.0787(12) 0.0025(8) 0.0326(9) 0.0011(9)
    C11 0.0463(9) 0.0605(10) 0.0822(12) -0.0050(8) 0.0174(8) -0.0064(9)
    C12 0.0711(13) 0.0719(13) 0.1003(16) -0.0206(10) 0.0214(11) -0.0078(12)
    C13 0.0734(14) 0.0910(17) 0.115(2) -0.0313(13) 0.0215(13) -0.0300(15)
    C14 0.0568(11) 0.1059(18) 0.0862(15) -0.0097(11) 0.0121(10) -0.0243(14)
    C15 0.0712(13) 0.0886(15) 0.0796(14) -0.0029(11) 0.0088(10) -0.0025(12)
    C16 0.0611(11) 0.0675(12) 0.0801(13) -0.0088(9) 0.0109(9) -0.0048(10)
    C31 0.0515(8) 0.0530(9) 0.0538(9) 0.0018(7) 0.0142(7) 0.0021(7)
    C32 0.0578(9) 0.0564(9) 0.0618(10) 0.0035(8) 0.0088(7) 0.0024(8)
    C33 0.0763(12) 0.0512(9) 0.0673(11) -0.0017(8) 0.0174(9) 0.0012(8)
    C34 0.0693(11) 0.0680(11) 0.0656(11) -0.0139(9) 0.0161(9) -0.0065(9)
    C35 0.0532(10) 0.0831(14) 0.0836(14) -0.0055(10) 0.0034(9) 0.0072(11)
    C36 0.0554(10) 0.0615(10) 0.0802(12) 0.0041(8) 0.0094(9) 0.0126(9)
    C37 0.0965(18) 0.0865(16) 0.120(2) -0.0326(15) 0.0096(15) -0.0107(15)
    C51 0.0632(10) 0.0577(10) 0.0627(10) 0.0011(8) 0.0274(8) 0.0007(8)
    C52 0.0894(15) 0.0721(13) 0.0706(12) 0.0036(11) 0.0232(11) -0.0134(10)
    C53 0.0842(15) 0.1014(17) 0.0645(12) 0.0120(13) 0.0116(10) -0.0041(12)
    C54 0.0799(13) 0.0783(13) 0.0691(12) 0.0179(11) 0.0291(10) 0.0167(10)
    C55 0.0856(13) 0.0558(10) 0.0752(12) 0.0018(9) 0.0313(10) 0.0071(9)
    C56 0.0692(11) 0.0561(10) 0.0632(10) -0.0044(8) 0.0214(8) 0.0026(8)
_geom_special_details
;
Bond distances, angles <i>etc</i>. have been calculated using the rounded
fractional coordinates. All su's are estimated from the variances of the
(full) variance-covariance matrix. The cell e.s.d.'s are taken into account in
the estimation of distances, angles and torsion angles
;
loop_
    _geom_bond_atom_site_label_1
    _geom_bond_atom_site_label_2
    _geom_bond_site_symmetry_1
    _geom_bond_site_symmetry_2
    _geom_bond_distance
    _geom_bond_publ_flag
    Cl14 C14 . . 1.736(3) no
    Cl54 C54 . . 1.741(2) no
    O1 C1 . . 1.218(3) no
    O5 C5 . . 1.214(3) no
    C1 C2 . . 1.513(3) no
    C1 C11 . . 1.495(3) no
    C2 C3 . . 1.526(3) no
    C3 C4 . . 1.548(3) no
    C3 C31 . . 1.516(2) no
    C4 C5 . . 1.499(3) no
    C5 C51 . . 1.497(3) no
    C11 C12 . . 1.391(3) no
    C11 C16 . . 1.387(3) no
    C12 C13 . . 1.378(4) no
    C13 C14 . . 1.369(4) no
    C14 C15 . . 1.367(4) no
    C15 C16 . . 1.386(3) no
    C31 C32 . . 1.386(2) no
    C31 C36 . . 1.387(3) no
    C32 C33 . . 1.379(3) no
    C33 C34 . . 1.381(3) no
    C34 C35 . . 1.373(3) no
    C34 C37 . . 1.512(4) no
    C35 C36 . . 1.381(3) no
    C51 C52 . . 1.381(3) no
    C51 C56 . . 1.389(2) no
    C52 C53 . . 1.376(4) no
    C53 C54 . . 1.373(4) no
    C54 C55 . . 1.369(3) no
    C55 C56 . . 1.390(3) no
    C2 H2A . . 0.9700 no
    C2 H2B . . 0.9700 no
    C3 H3 . . 0.9800 no
    C4 H4A . . 0.9700 no
    C4 H4B . . 0.9700 no
    C12 H12 . . 0.9300 no
    C13 H13 . . 0.9300 no
    C15 H15 . . 0.9300 no
    C16 H16 . . 0.9300 no
    C32 H32 . . 0.9300 no
    C33 H33 . . 0.9300 no
    C35 H35 . . 0.9300 no
    C36 H36 . . 0.9300 no
    C37 H37A . . 0.9600 no
    C37 H37B . . 0.9600 no
    C37 H37C . . 0.9600 no
    C52 H52 . . 0.9300 no
    C53 H53 . . 0.9300 no
    C55 H55 . . 0.9300 no
    C56 H56 . . 0.9300 no
loop_
    _geom_angle_atom_site_label_1
    _geom_angle_atom_site_label_2
    _geom_angle_atom_site_label_3
    _geom_angle_site_symmetry_1
    _geom_angle_site_symmetry_2
    _geom_angle_site_symmetry_3
    _geom_angle
    _geom_angle_publ_flag
    O1 C1 C2 . . . 121.06(19) no
    O1 C1 C11 . . . 120.2(2) no
    C2 C1 C11 . . . 118.76(18) no
    C1 C2 C3 . . . 113.88(15) no
    C2 C3 C4 . . . 110.43(15) no
    C2 C3 C31 . . . 112.56(14) no
    C4 C3 C31 . . . 110.75(14) no
    C3 C4 C5 . . . 113.49(16) no
    O5 C5 C4 . . . 121.0(2) no
    O5 C5 C51 . . . 119.42(19) no
    C4 C5 C51 . . . 119.57(18) no
    C1 C11 C12 . . . 119.0(2) no
    C1 C11 C16 . . . 122.9(2) no
    C12 C11 C16 . . . 118.1(2) no
    C11 C12 C13 . . . 121.2(2) no
    C12 C13 C14 . . . 119.0(3) no
    Cl14 C14 C13 . . . 118.4(2) no
    Cl14 C14 C15 . . . 119.8(2) no
    C13 C14 C15 . . . 121.8(2) no
    C14 C15 C16 . . . 118.9(2) no
    C11 C16 C15 . . . 121.0(2) no
    C3 C31 C32 . . . 122.17(15) no
    C3 C31 C36 . . . 120.46(15) no
    C32 C31 C36 . . . 117.34(17) no
    C31 C32 C33 . . . 120.93(18) no
    C32 C33 C34 . . . 121.6(2) no
    C33 C34 C35 . . . 117.5(2) no
    C33 C34 C37 . . . 120.9(2) no
    C35 C34 C37 . . . 121.6(2) no
    C34 C35 C36 . . . 121.5(2) no
    C31 C36 C35 . . . 121.2(2) no
    C5 C51 C52 . . . 118.80(17) no
    C5 C51 C56 . . . 122.00(17) no
    C52 C51 C56 . . . 119.20(17) no
    C51 C52 C53 . . . 120.8(2) no
    C52 C53 C54 . . . 119.2(2) no
    Cl54 C54 C53 . . . 119.08(18) no
    Cl54 C54 C55 . . . 119.21(18) no
    C53 C54 C55 . . . 121.7(2) no
    C54 C55 C56 . . . 118.8(2) no
    C51 C56 C55 . . . 120.30(18) no
    C1 C2 H2A . . . 109.00 no
    C1 C2 H2B . . . 109.00 no
    C3 C2 H2A . . . 109.00 no
    C3 C2 H2B . . . 109.00 no
    H2A C2 H2B . . . 108.00 no
    C2 C3 H3 . . . 108.00 no
    C4 C3 H3 . . . 108.00 no
    C31 C3 H3 . . . 108.00 no
    C3 C4 H4A . . . 109.00 no
    C3 C4 H4B . . . 109.00 no
    C5 C4 H4A . . . 109.00 no
    C5 C4 H4B . . . 109.00 no
    H4A C4 H4B . . . 108.00 no
    C11 C12 H12 . . . 119.00 no
    C13 C12 H12 . . . 119.00 no
    C12 C13 H13 . . . 120.00 no
    C14 C13 H13 . . . 121.00 no
    C14 C15 H15 . . . 121.00 no
    C16 C15 H15 . . . 121.00 no
    C11 C16 H16 . . . 119.00 no
    C15 C16 H16 . . . 119.00 no
    C31 C32 H32 . . . 120.00 no
    C33 C32 H32 . . . 120.00 no
    C32 C33 H33 . . . 119.00 no
    C34 C33 H33 . . . 119.00 no
    C34 C35 H35 . . . 119.00 no
    C36 C35 H35 . . . 119.00 no
    C31 C36 H36 . . . 119.00 no
    C35 C36 H36 . . . 119.00 no
    C34 C37 H37A . . . 109.00 no
    C34 C37 H37B . . . 109.00 no
    C34 C37 H37C . . . 109.00 no
    H37A C37 H37B . . . 110.00 no
    H37A C37 H37C . . . 109.00 no
    H37B C37 H37C . . . 109.00 no
    C51 C52 H52 . . . 120.00 no
    C53 C52 H52 . . . 120.00 no
    C52 C53 H53 . . . 120.00 no
    C54 C53 H53 . . . 120.00 no
    C54 C55 H55 . . . 121.00 no
    C56 C55 H55 . . . 121.00 no
    C51 C56 H56 . . . 120.00 no
    C55 C56 H56 . . . 120.00 no
loop_
    _geom_torsion_atom_site_label_1
    _geom_torsion_atom_site_label_2
    _geom_torsion_atom_site_label_3
    _geom_torsion_atom_site_label_4
    _geom_torsion_site_symmetry_1
    _geom_torsion_site_symmetry_2
    _geom_torsion_site_symmetry_3
    _geom_torsion_site_symmetry_4
    _geom_torsion
    _geom_torsion_publ_flag
    O1 C1 C2 C3 . . . . 3.7(3) no
    C11 C1 C2 C3 . . . . -177.04(16) no
    O1 C1 C11 C12 . . . . -0.3(3) no
    O1 C1 C11 C16 . . . . 178.2(2) no
    C2 C1 C11 C12 . . . . -179.59(18) no
    C2 C1 C11 C16 . . . . -1.1(3) no
    C1 C2 C3 C4 . . . . 72.49(19) no
    C1 C2 C3 C31 . . . . -163.18(15) no
    C2 C3 C4 C5 . . . . -179.02(16) no
    C31 C3 C4 C5 . . . . 55.6(2) no
    C2 C3 C31 C32 . . . . -51.0(2) no
    C2 C3 C31 C36 . . . . 131.25(18) no
    C4 C3 C31 C32 . . . . 73.1(2) no
    C4 C3 C31 C36 . . . . -104.60(19) no
    C3 C4 C5 O5 . . . . -117.3(2) no
    C3 C4 C5 C51 . . . . 61.6(2) no
    O5 C5 C51 C52 . . . . 20.8(3) no
    O5 C5 C51 C56 . . . . -158.4(2) no
    C4 C5 C51 C52 . . . . -158.1(2) no
    C4 C5 C51 C56 . . . . 22.7(3) no
    C1 C11 C12 C13 . . . . 179.2(2) no
    C16 C11 C12 C13 . . . . 0.6(3) no
    C1 C11 C16 C15 . . . . -179.2(2) no
    C12 C11 C16 C15 . . . . -0.7(3) no
    C11 C12 C13 C14 . . . . 0.2(4) no
    C12 C13 C14 Cl14 . . . . 179.28(19) no
    C12 C13 C14 C15 . . . . -1.0(4) no
    Cl14 C14 C15 C16 . . . . -179.36(18) no
    C13 C14 C15 C16 . . . . 0.9(4) no
    C14 C15 C16 C11 . . . . -0.1(3) no
    C3 C31 C32 C33 . . . . -178.41(17) no
    C36 C31 C32 C33 . . . . -0.6(3) no
    C3 C31 C36 C35 . . . . 177.69(18) no
    C32 C31 C36 C35 . . . . -0.1(3) no
    C31 C32 C33 C34 . . . . 1.0(3) no
    C32 C33 C34 C35 . . . . -0.6(3) no
    C32 C33 C34 C37 . . . . 177.7(2) no
    C33 C34 C35 C36 . . . . -0.2(3) no
    C37 C34 C35 C36 . . . . -178.4(2) no
    C34 C35 C36 C31 . . . . 0.5(3) no
    C5 C51 C52 C53 . . . . -179.7(2) no
    C56 C51 C52 C53 . . . . -0.5(3) no
    C5 C51 C56 C55 . . . . 178.05(19) no
    C52 C51 C56 C55 . . . . -1.1(3) no
    C51 C52 C53 C54 . . . . 1.8(4) no
    C52 C53 C54 Cl54 . . . . 178.90(19) no
    C52 C53 C54 C55 . . . . -1.4(4) no
    Cl54 C54 C55 C56 . . . . 179.52(17) no
    C53 C54 C55 C56 . . . . -0.1(4) no
    C54 C55 C56 C51 . . . . 1.4(3) no
loop_
    _geom_hbond_atom_site_label_D
    _geom_hbond_atom_site_label_H
    _geom_hbond_atom_site_label_A
    _geom_hbond_site_symmetry_A
    _geom_hbond_distance_DH
    _geom_hbond_distance_HA
    _geom_hbond_distance_DA
    _geom_hbond_angle_DHA
    _geom_hbond_publ_flag
    C4 H4A O1 . 0.97 2.56 3.130(3) 118 yes
    C16 H16 O5 4_555 0.93 2.44 3.270(3) 149 yes
    C55 H55 Cg2 1_565 0.93 2.97 3.629(2) 129 yes
_iucr_refine_instructions_details
;
?
;
