# Supplementary material for: 1,5-Bis(4-chloro­phen­yl)-3-(4-methyl­phen­yl)pentane-1,5-dione
Source: Acta Crystallogr Sect E Struct Rep Online. 2013 Sep 7;69(Pt 10):o1508–9. doi: 10.1107/S1600536813024355 (PMC3790380; doi:10.1107/S1600536813024355)
Supplement: Supplementary file 2 [file e-69-o1508-Isup2.hkl]

#
# h,k,l, Fc-squared, Fo-squared, sigma(Fo-squared), status flag
#
data_I
_shelx_title ' rc666 DIRDIF PATTY P21/c Z=4 C24H20Cl2O2'
_shelx_refln_list_code          4
_shelx_F_calc_maximum      225.75
_exptl_crystal_F_000       856.00
_reflns_d_resolution_high  0.7960

loop_
 _space_group_symop_operation_xyz
 'x, y, z'
 '-x, y+1/2, -z+1/2'
 '-x, -y, -z'
 'x, -y-1/2, z-1/2'

_cell_length_a    18.6794
_cell_length_b     7.5477
_cell_length_c    15.5196
_cell_angle_alpha  90.000
_cell_angle_beta  103.622
_cell_angle_gamma  90.000

_shelx_F_squared_multiplier     1.000

loop_
 _refln_index_h
 _refln_index_k
 _refln_index_l
 _refln_F_squared_calc
 _refln_F_squared_meas
 _refln_F_squared_sigma
 _refln_observed_status
   2   0   0       6452.96       5910.05        32.46 o
   3   0   0       7231.85       6458.78        40.61 o
   4   0   0         11.43         15.89         2.21 o
   5   0   0       7693.28       7615.20        55.07 o
   6   0   0        455.41        437.45        13.57 o
   7   0   0       1198.24       1260.59        25.16 o
   8   0   0         29.49         43.30         5.04 o
   9   0   0         40.98         36.23         4.95 o
  10   0   0       1336.68       1338.31        31.46 o
  11   0   0          6.47          5.30         2.26 o
  12   0   0        207.14        174.91        12.48 o
  13   0   0         19.66         23.54         4.79 o
  14   0   0         19.41         18.42         2.54 o
  15   0   0         24.34         28.78         2.46 o
  16   0   0         27.01         27.64         2.82 o
  17   0   0        195.12        195.13         7.26 o
  18   0   0          1.01          0.06         0.51 o
  19   0   0         37.50         35.09         3.01 o
  20   0   0         13.25         12.35         1.28 o
  21   0   0          0.32          0.00         0.72 o
  22   0   0         18.38         19.00         1.55 o
   1   1   0       2016.18       1910.79        62.37 o
   2   1   0       5692.00       5231.30        57.77 o
   3   1   0       4030.06       3910.25        21.93 o
   4   1   0       2876.45       2707.44        21.28 o
   5   1   0       1128.05       1061.98        14.17 o
   6   1   0        620.00        679.58        12.45 o
   7   1   0        610.28        596.10        12.59 o
   8   1   0         31.63         35.10         3.36 o
   9   1   0        416.81        478.57        14.03 o
  10   1   0       1676.33       1645.02        28.38 o
  11   1   0        616.16        635.40        16.56 o
  12   1   0        127.02        150.63         8.46 o
  13   1   0          0.03          0.99         1.27 o
  14   1   0        187.90        174.44         3.52 o
  15   1   0        333.06        328.17         5.94 o
  16   1   0         16.93         11.15         1.37 o
  17   1   0         72.72         64.50         3.01 o
  18   1   0         11.35         11.92         1.15 o
  19   1   0          1.60          3.62         0.95 o
  20   1   0          0.01          0.02         0.39 o
  21   1   0         39.88         39.18         1.34 o
  22   1   0         47.61         44.95         1.59 o
   0   2   0          0.17          3.83         1.11 o
   1   2   0       7590.22       7404.29       133.76 o
   2   2   0       2454.32       2310.87         9.92 o
   3   2   0        665.30        643.77        12.37 o
   4   2   0       2895.53       2843.74        63.75 o
   5   2   0        467.07        418.12         7.55 o
   6   2   0       3712.60       3776.69        25.54 o
   7   2   0        467.25        529.97        24.04 o
   8   2   0        630.58        590.38        15.36 o
   9   2   0         85.26         96.94         6.25 o
  10   2   0        102.33        116.96         7.19 o
  11   2   0       1409.36       1500.08        42.65 o
  12   2   0        133.98        155.23         8.95 o
  13   2   0        158.13        157.01         3.76 o
  14   2   0         71.07         72.70         2.29 o
  15   2   0        253.85        241.24        11.27 o
  16   2   0        103.17        104.61         3.83 o
  17   2   0          0.91          0.12         0.61 o
  18   2   0         12.50         12.34         1.36 o
  19   2   0         27.53         25.00         1.75 o
  20   2   0          2.77          3.67         0.58 o
  21   2   0          4.08          3.63         0.48 o
  22   2   0         10.61          9.44         0.68 o
   1   3   0        562.74        554.21         4.60 o
   2   3   0         20.13         30.99         1.69 o
   3   3   0        456.44        473.22         8.30 o
   4   3   0       4120.64       4224.16        99.91 o
   5   3   0          2.69          7.99         1.72 o
   6   3   0       2098.12       2276.03        34.87 o
   7   3   0        723.91        666.23        16.46 o
   8   3   0        357.83        338.06        12.33 o
   9   3   0         18.86          7.25         1.75 o
  10   3   0        108.23         87.37        11.21 o
  11   3   0         21.19         17.57         2.99 o
  12   3   0          5.30          5.11         0.78 o
  13   3   0         15.82         12.73         1.22 o
  14   3   0        148.97        135.88         5.99 o
  15   3   0         23.75         21.51         1.75 o
  16   3   0          9.76          7.54         1.07 o
  17   3   0         22.24         15.95         1.49 o
  18   3   0          0.41         -0.08         0.55 o
  19   3   0         49.74         45.82         2.13 o
  20   3   0         15.88         15.37         1.13 o
  21   3   0          0.16         -0.33         0.34 o
   0   4   0       1126.24       1248.49         9.72 o
   1   4   0         61.21         46.32         2.37 o
   2   4   0         78.06         97.85         2.24 o
   3   4   0          9.19          9.28         0.78 o
   4   4   0        175.48        195.08         5.05 o
   5   4   0       2137.99       2288.83        39.46 o
   6   4   0         36.27         46.19         2.51 o
   7   4   0        192.03        201.32         9.07 o
   8   4   0          4.85          4.97         1.64 o
   9   4   0        258.18        278.06        11.48 o
  10   4   0         64.61         61.04         2.62 o
  11   4   0        155.13        148.70        10.48 o
  12   4   0        463.17        383.16         7.10 o
  13   4   0         85.01         78.21         3.27 o
  14   4   0          1.43          2.04         0.62 o
  15   4   0         60.91         58.71         2.27 o
  16   4   0          0.95          2.01         0.73 o
  17   4   0          0.00          0.20         0.80 o
  18   4   0          3.56          3.31         0.67 o
  19   4   0          3.81          2.42         0.56 o
  20   4   0          2.45          2.22         0.38 o
   1   5   0        112.43        115.79         6.22 o
   2   5   0         17.29         19.64         1.68 o
   3   5   0        309.72        309.94        11.18 o
   4   5   0        744.84        770.01        23.59 o
   5   5   0         75.19         69.23         3.14 o
   6   5   0        451.27        458.93         9.05 o
   7   5   0         57.22         51.66         1.66 o
   8   5   0          8.24         11.94         0.72 o
   9   5   0          5.76          8.72         0.86 o
  10   5   0        208.98        198.99         4.29 o
  11   5   0          2.23          2.58         0.51 o
  12   5   0         16.72         25.35         1.37 o
  13   5   0         78.13         76.87         4.12 o
  14   5   0          0.26          1.39         0.78 o
  15   5   0          2.50          4.06         0.90 o
  16   5   0          2.64          5.03         0.85 o
  17   5   0          1.43          1.48         0.46 o
  18   5   0         22.24         26.09         1.09 o
  19   5   0         32.39         40.09         1.77 o
   0   6   0         34.97         24.83         1.66 o
   1   6   0        106.81        110.79         2.44 o
   2   6   0         40.27         31.19         1.34 o
   3   6   0          0.06         -0.01         0.50 o
   4   6   0        512.26        493.48         6.01 o
   5   6   0         12.31          6.47         0.70 o
   6   6   0          3.04          2.86         0.54 o
   7   6   0          7.86          6.96         0.95 o
   8   6   0          0.55          0.67         0.51 o
   9   6   0         40.57         32.96         1.76 o
  10   6   0          2.18         -0.28         0.49 o
  11   6   0         17.09         13.78         1.11 o
  12   6   0         16.51         13.93         1.07 o
  13   6   0          5.88          4.05         0.86 o
  14   6   0          6.98          7.24         0.71 o
  15   6   0         27.54         32.73         1.55 o
  16   6   0          0.01          0.06         0.38 o
  17   6   0          0.90         -0.04         0.26 o
   1   7   0        416.65        386.61         7.40 o
   2   7   0        141.49        140.16         2.94 o
   3   7   0         80.34         72.60         2.91 o
   4   7   0        103.21        101.35         2.45 o
   5   7   0        109.04        119.85         2.66 o
   6   7   0         44.43         45.49         1.66 o
   7   7   0          0.02          0.81         0.53 o
   8   7   0         35.53         34.16         1.62 o
   9   7   0         61.17         62.97         2.61 o
  10   7   0          5.56          2.55         0.53 o
  11   7   0          0.88          0.30         0.40 o
  12   7   0         14.04         12.80         1.37 o
  13   7   0          4.68          3.35         0.49 o
  14   7   0          7.55          9.01         0.62 o
  15   7   0          0.18          0.36         0.28 o
   0   8   0         11.90         10.61         1.78 o
   1   8   0          3.19          1.73         0.64 o
   2   8   0          9.28         10.65         0.99 o
   3   8   0          7.94          8.71         1.36 o
   4   8   0          1.43          2.77         0.73 o
   5   8   0          6.23          9.16         0.86 o
   6   8   0         24.46         28.86         1.37 o
   7   8   0         13.03         14.97         0.99 o
   8   8   0          7.34          5.87         0.68 o
   9   8   0          8.87         10.32         0.67 o
  10   8   0         25.68         34.51         1.04 o
  11   8   0         14.63         25.85         1.13 o
  12   8   0          4.78          4.54         0.50 o
   1   9   0          0.41          1.65         0.61 o
   2   9   0         10.96         12.53         1.07 o
   3   9   0          0.06         -0.31         0.44 o
   4   9   0          0.79         -0.26         0.46 o
   5   9   0          4.56          5.91         0.65 o
   6   9   0          0.00         -0.16         0.33 o
   7   9   0         11.35         15.01         0.86 o
 -22   1   1          9.71         10.94         0.88 o
 -21   1   1          3.50          2.37         0.62 o
 -20   1   1          1.12          0.83         0.45 o
 -19   1   1         39.65         43.86         2.36 o
 -18   1   1        184.80        176.67         3.93 o
 -17   1   1          0.19          0.18         0.63 o
 -16   1   1        153.30        143.44         4.45 o
 -15   1   1         65.40         58.10         2.50 o
 -14   1   1         99.32        107.67         3.67 o
 -13   1   1         63.05         52.46         5.17 o
 -12   1   1         17.03         15.05         2.77 o
 -11   1   1         38.90         31.33         3.72 o
 -10   1   1         24.14         27.42         3.28 o
  -9   1   1        157.98        173.16         7.80 o
  -8   1   1         59.09         49.82         3.98 o
  -7   1   1        458.98        481.50        13.19 o
  -6   1   1        394.05        392.96        15.69 o
  -5   1   1      10372.26      10403.16        46.87 o
  -4   1   1       1984.85       1966.41        16.89 o
  -3   1   1      23357.44      23238.90        60.77 o
  -2   1   1        224.63        202.12         3.07 o
  -1   1   1        148.82        136.53         2.10 o
   0   1   1       3492.63       3355.78        11.41 o
   1   1   1        967.91        866.16         4.49 o
   2   1   1       4826.78       4491.24        20.38 o
   3   1   1       2575.78       2490.50        17.54 o
   4   1   1        314.31        332.06        12.93 o
   5   1   1       4094.66       3981.74        28.12 o
   6   1   1       2862.04       2838.49        41.84 o
   7   1   1         45.60         50.04         3.68 o
   8   1   1        927.90       1003.91        19.94 o
   9   1   1        525.21        554.17        13.83 o
  10   1   1        568.95        596.75        15.25 o
  11   1   1          5.39          4.70         1.64 o
  12   1   1         13.48          8.64         1.98 o
  13   1   1          2.10          4.74         1.75 o
  14   1   1         70.67         58.26         2.09 o
  15   1   1          7.95         12.06         1.39 o
  16   1   1         26.15         26.75         2.02 o
  17   1   1         38.78         41.47         2.97 o
  18   1   1          5.87         11.34         1.34 o
  19   1   1          3.09          4.11         0.71 o
  20   1   1         49.93         64.00         1.95 o
  21   1   1          3.34          3.01         0.47 o
  22   1   1         32.42         34.22         1.28 o
 -22   2   1          5.88          8.24         0.55 o
 -21   2   1         37.45         39.66         1.33 o
 -20   2   1          9.43          9.95         1.06 o
 -19   2   1          3.48          1.96         0.69 o
 -18   2   1          0.21          2.38         0.75 o
 -17   2   1          0.53          1.50         0.65 o
 -16   2   1          4.55          3.98         0.95 o
 -15   2   1          1.80          1.04         0.72 o
 -14   2   1         34.16         44.97         1.77 o
 -13   2   1         34.01         35.67         2.53 o
 -12   2   1         56.51         74.47         6.26 o
 -11   2   1        160.24        177.62         9.50 o
 -10   2   1          5.23          4.24         1.60 o
  -9   2   1        900.32        909.27        29.70 o
  -8   2   1        863.34        952.57        18.21 o
  -7   2   1        462.65        553.59        41.78 o
  -6   2   1         15.72         16.39         1.69 o
  -5   2   1        124.24        104.26         3.66 o
  -4   2   1        151.42        109.04         2.56 o
  -3   2   1       2578.80       2454.43        18.74 o
  -2   2   1        480.31        494.45         3.83 o
  -1   2   1       1098.40       1095.46         7.56 o
   0   2   1       1277.50       1328.34        11.00 o
   1   2   1        975.17        882.19         7.66 o
   2   2   1       3251.66       2984.19        30.76 o
   3   2   1        605.07        673.72        13.12 o
   4   2   1        156.85        168.24         5.70 o
   5   2   1          0.10          0.69         0.78 o
   6   2   1       2503.23       2492.20        20.92 o
   7   2   1        553.75        536.83        10.33 o
   8   2   1        211.94        252.04         9.56 o
   9   2   1        263.30        295.78        10.88 o
  10   2   1         72.66         66.08         5.41 o
  11   2   1         56.83         55.04         5.08 o
  12   2   1        576.18        563.37        13.80 o
  13   2   1        202.30        195.22         4.24 o
  14   2   1         30.53         36.67         1.93 o
  15   2   1        171.20        160.64         4.73 o
  16   2   1        181.47        188.88         5.13 o
  17   2   1         81.38         84.71         3.40 o
  18   2   1         37.07         38.02         2.20 o
  19   2   1        101.01        100.29         3.26 o
  20   2   1          6.33          7.43         0.80 o
  21   2   1          7.06          6.38         0.55 o
 -21   3   1          2.39          1.53         0.34 o
 -20   3   1          0.22          0.66         0.45 o
 -19   3   1          6.57          2.71         0.68 o
 -18   3   1          1.25          1.60         0.63 o
 -17   3   1          0.45         -0.51         0.54 o
 -16   3   1         20.75         20.55         1.69 o
 -15   3   1         26.04         28.99         1.99 o
 -14   3   1          9.21          4.79         0.89 o
 -13   3   1        193.22        201.68         5.50 o
 -12   3   1         18.43          9.36         0.99 o
 -11   3   1         84.75         91.76         6.58 o
 -10   3   1          1.44          1.61         1.20 o
  -9   3   1        260.21        275.38        10.36 o
  -8   3   1         57.81         80.51         5.32 o
  -7   3   1        826.52        831.18        16.00 o
  -6   3   1       5525.99       5921.21        41.27 o
  -5   3   1         26.56         39.09         4.07 o
  -4   3   1        622.25        665.14         8.20 o
  -3   3   1       4133.25       4003.26        61.43 o
  -2   3   1         13.07         10.29         0.81 o
  -1   3   1       1823.89       1733.14        12.83 o
   0   3   1        258.28        313.74         3.76 o
   1   3   1          1.58          1.93         0.34 o
   2   3   1         53.82         56.29         1.85 o
   3   3   1         74.29         68.02         2.27 o
   4   3   1        491.45        614.30        18.51 o
   5   3   1       1057.84       1119.81        33.36 o
   6   3   1        475.29        487.01        12.61 o
   7   3   1        370.99        393.76        13.00 o
   8   3   1        178.00        188.50        13.81 o
   9   3   1        346.87        375.12        16.80 o
  10   3   1          6.43          4.88         1.74 o
  11   3   1         15.20         10.26         2.46 o
  12   3   1         41.20         49.05         2.26 o
  13   3   1        135.33        133.74         5.54 o
  14   3   1          9.23         11.11         6.69 o
  15   3   1         12.17          6.45         1.00 o
  16   3   1         27.62         33.83         2.12 o
  17   3   1         21.57         25.70         1.85 o
  18   3   1         70.03         75.09         2.87 o
  19   3   1          2.79          3.44         0.71 o
  20   3   1          3.58          2.54         0.42 o
  21   3   1         10.93          7.19         0.52 o
 -20   4   1          1.33          2.89         0.49 o
 -19   4   1          1.05          0.26         0.47 o
 -18   4   1         24.28         20.48         1.47 o
 -17   4   1          0.01          0.14         0.52 o
 -16   4   1          0.32          1.13         0.57 o
 -15   4   1         59.74         60.11         2.29 o
 -14   4   1        117.74        123.57         3.31 o
 -13   4   1          7.93          3.06         0.55 o
 -12   4   1         31.59         28.30         1.31 o
 -11   4   1        223.01        216.66         4.01 o
 -10   4   1         75.04         67.17         2.24 o
  -9   4   1        172.80        168.87         7.16 o
  -8   4   1          2.80          2.28         1.01 o
  -7   4   1          8.77         13.70         1.41 o
  -6   4   1         35.32         49.17         2.54 o
  -5   4   1        605.83        592.96        13.03 o
  -4   4   1        510.47        491.68        17.43 o
  -3   4   1         20.19         22.31         1.17 o
  -2   4   1        131.49        108.47         2.39 o
  -1   4   1         21.03         28.75         1.19 o
   0   4   1        176.04        198.41         7.21 o
   1   4   1       1258.37       1225.15        16.09 o
   2   4   1        694.92        884.45        14.41 o
   3   4   1         81.24        109.83         2.62 o
   4   4   1        229.03        246.77         5.73 o
   5   4   1          2.00          6.41         1.77 o
   6   4   1         28.05         18.57         3.76 o
   7   4   1        323.37        394.21        13.18 o
   8   4   1         24.84         24.86         3.69 o
   9   4   1         27.71         26.41         3.77 o
  10   4   1         51.24         64.96         2.68 o
  11   4   1         31.83         25.05         1.67 o
  12   4   1         19.26         13.74         1.45 o
  13   4   1         70.63         57.58         2.81 o
  14   4   1         60.52         58.49         2.82 o
  15   4   1         13.83         12.72         1.11 o
  16   4   1         30.99         30.79         1.94 o
  17   4   1          2.92          0.73         0.45 o
  18   4   1          1.14          1.44         0.52 o
  19   4   1          1.40          1.77         0.46 o
  20   4   1          0.04          0.28         0.22 o
 -19   5   1          2.68          2.88         0.40 o
 -18   5   1          2.93          3.96         0.51 o
 -17   5   1         10.64         12.73         1.10 o
 -16   5   1          8.21          8.49         1.03 o
 -15   5   1          2.56          2.92         0.82 o
 -14   5   1        286.08        270.25        12.49 o
 -13   5   1         46.63         53.00         2.10 o
 -12   5   1        104.31         86.87         3.25 o
 -11   5   1         18.05         19.19         1.13 o
 -10   5   1          0.00          0.05         0.42 o
  -9   5   1         25.82         29.52         1.30 o
  -8   5   1        103.81         89.14         2.18 o
  -7   5   1        341.04        302.66         4.66 o
  -6   5   1          3.34          5.78         2.37 o
  -5   5   1        146.67        159.77         8.28 o
  -4   5   1        366.30        370.91        43.83 o
  -3   5   1         37.66         39.33         1.91 o
  -2   5   1         11.10         13.16         1.34 o
  -1   5   1          9.38          6.05         0.73 o
   0   5   1         47.99         45.54         1.89 o
   1   5   1          0.96          3.79         1.42 o
   2   5   1          8.49          3.27         0.54 o
   3   5   1        100.33         88.49         5.85 o
   4   5   1         44.78         39.70         4.36 o
   5   5   1         20.44         20.79         1.95 o
   6   5   1        102.67        103.20         2.66 o
   7   5   1         20.84         20.35         0.91 o
   8   5   1        219.57        209.33         6.89 o
   9   5   1         25.62         26.41         1.30 o
  10   5   1        263.25        255.19        10.01 o
  11   5   1         38.10         39.48         2.20 o
  12   5   1          1.66          5.42         0.96 o
  13   5   1         31.43         32.10         1.71 o
  14   5   1         46.24         38.95         2.26 o
  15   5   1          0.13          0.48         0.60 o
  16   5   1          2.61          4.33         0.81 o
  17   5   1          0.29          1.82         0.58 o
  18   5   1          7.51          8.94         0.66 o
 -17   6   1          1.32          2.89         0.41 o
 -16   6   1         17.98         16.40         0.89 o
 -15   6   1          0.09          0.51         0.58 o
 -14   6   1          0.01         -0.17         0.53 o
 -13   6   1          5.86          6.06         1.10 o
 -12   6   1         57.91         51.83         2.58 o
 -11   6   1         13.73         10.42         0.82 o
 -10   6   1          0.12          0.70         0.41 o
  -9   6   1         61.09         62.35         2.00 o
  -8   6   1          2.49          3.59         0.56 o
  -7   6   1         84.60         79.56         2.58 o
  -6   6   1        191.58        180.75         3.83 o
  -5   6   1         52.29         56.05         2.78 o
  -4   6   1        156.82        157.63         3.40 o
  -3   6   1          9.07          7.85         0.70 o
  -2   6   1        114.54        106.82         2.38 o
  -1   6   1         34.05         29.05         1.41 o
   0   6   1         14.20         13.09         1.18 o
   1   6   1       1930.85       1894.10        14.01 o
   2   6   1         38.85         36.81         1.57 o
   3   6   1        422.38        392.96         5.31 o
   4   6   1         90.70         77.66         2.15 o
   5   6   1         36.70         29.99         1.14 o
   6   6   1          3.42          3.65         0.51 o
   7   6   1         24.55         29.71         1.31 o
   8   6   1         82.67         71.99         2.02 o
   9   6   1         16.43         17.08         1.23 o
  10   6   1         46.94         35.46         1.85 o
  11   6   1          0.05         -0.50         0.50 o
  12   6   1         49.64         49.26         1.95 o
  13   6   1          0.35          1.03         0.45 o
  14   6   1          0.83          1.38         0.40 o
  15   6   1          2.63          2.86         0.43 o
  16   6   1          0.41          0.16         0.27 o
  17   6   1          0.82          1.11         0.32 o
 -15   7   1         26.08         31.92         1.13 o
 -14   7   1          0.12          0.59         0.29 o
 -13   7   1          1.89          1.22         0.36 o
 -12   7   1          0.90          0.43         0.37 o
 -11   7   1          3.39          4.55         0.61 o
 -10   7   1         37.06         43.14         2.46 o
  -9   7   1         10.51         12.88         1.03 o
  -8   7   1          1.29          1.05         0.53 o
  -7   7   1         15.21         16.93         1.21 o
  -6   7   1          0.11          0.54         0.44 o
  -5   7   1         51.95         42.38         1.62 o
  -4   7   1          2.36          2.03         0.48 o
  -3   7   1          7.34          7.45         0.68 o
  -2   7   1         52.52         52.84         2.11 o
  -1   7   1         96.63         84.05         2.61 o
   0   7   1          0.07          0.06         0.56 o
   1   7   1        170.46        164.65         3.17 o
   2   7   1          0.78          0.65         0.44 o
   3   7   1        305.13        299.21         6.44 o
   4   7   1        121.24        108.80         2.53 o
   5   7   1         16.08         14.76         1.01 o
   6   7   1          0.09          1.26         0.85 o
   7   7   1          0.03          0.76         0.64 o
   8   7   1         41.27         43.34         2.21 o
   9   7   1          7.69          5.49         0.86 o
  10   7   1          2.94          4.53         0.71 o
  11   7   1          0.31          0.24         1.05 o
  12   7   1          9.33          6.79         0.77 o
  13   7   1          5.57          8.86         0.68 o
  14   7   1          1.24          1.06         0.32 o
  15   7   1          7.48         11.78         0.97 o
 -12   8   1          1.84          4.61         0.46 o
 -11   8   1         24.86         39.21         1.02 o
 -10   8   1         31.26         45.80         1.23 o
  -9   8   1          0.62          1.67         0.47 o
  -8   8   1         54.48         61.26         2.25 o
  -7   8   1         33.81         35.14         1.47 o
  -6   8   1          0.05          0.39         0.43 o
  -5   8   1         15.59         18.54         1.15 o
  -4   8   1          1.82          2.38         0.51 o
  -3   8   1          6.51          8.90         1.09 o
  -2   8   1          4.30          4.85         0.73 o
  -1   8   1          2.86          2.61         0.58 o
   0   8   1          1.43          1.67         0.64 o
   1   8   1          3.22          3.06         0.81 o
   2   8   1         17.58         20.25         1.47 o
   3   8   1          9.71          7.94         0.99 o
   4   8   1         20.13         19.77         1.18 o
   5   8   1          8.89         10.13         1.18 o
   6   8   1         29.48         32.92         1.23 o
   7   8   1         11.10         11.44         0.75 o
   8   8   1          2.12          1.40         0.37 o
   9   8   1          0.58          1.43         0.47 o
  10   8   1          0.00          0.90         0.40 o
  11   8   1         17.30         19.24         0.91 o
  -7   9   1          1.65          1.60         0.54 o
  -6   9   1          9.15          7.55         0.69 o
  -5   9   1         10.51         14.75         0.99 o
  -4   9   1          0.94          1.77         0.46 o
  -3   9   1         11.39         13.88         1.08 o
  -2   9   1         50.66         60.25         2.18 o
  -1   9   1          8.31          7.90         0.88 o
   0   9   1         49.79         65.42         2.81 o
   1   9   1         14.91         19.76         1.31 o
   2   9   1          0.71          0.81         0.46 o
   3   9   1          1.68          1.73         0.46 o
   4   9   1          6.89          8.43         0.80 o
   5   9   1          0.41          0.87         0.72 o
   6   9   1          0.88          0.98         0.38 o
 -23   0   2          9.36         10.17         0.94 o
 -22   0   2          1.07          0.92         0.69 o
 -21   0   2         15.82         18.83         1.90 o
 -20   0   2          0.02         -0.09         0.78 o
 -19   0   2         50.48         40.16         3.26 o
 -18   0   2         47.61         41.64         3.34 o
 -17   0   2         29.63         29.74         2.87 o
 -16   0   2         19.61         21.31         2.48 o
 -15   0   2         75.06         66.37         3.66 o
 -14   0   2          2.80          2.32         2.55 o
 -13   0   2         13.29         10.40         3.39 o
 -12   0   2        357.52        374.05        17.94 o
 -11   0   2        745.92        703.66        23.52 o
 -10   0   2         33.12         39.72         5.48 o
  -9   0   2         32.92         58.22         6.11 o
  -8   0   2        271.70        254.84        11.97 o
  -7   0   2       5746.36       6061.82        56.36 o
  -6   0   2       6859.32       6928.99        56.48 o
  -5   0   2      46533.77      44942.59       163.93 o
  -4   0   2       5523.75       5289.57        40.72 o
  -3   0   2       1033.49       1108.49        15.23 o
  -2   0   2        210.53        387.50         7.54 o
  -1   0   2         36.61        136.91         2.68 o
   0   0   2        483.22        443.56         5.47 o
   1   0   2        922.70        844.27         7.88 o
   2   0   2        444.97        455.37         7.52 o
   3   0   2       2311.53       2263.96        21.16 o
   4   0   2        105.37         89.01         4.73 o
   5   0   2         71.56         82.22         5.16 o
   6   0   2       7810.74       7189.89        56.18 o
   7   0   2        989.95        949.42        21.37 o
   8   0   2         18.56         16.47         3.23 o
   9   0   2         86.53         70.04         6.69 o
  10   0   2       1636.80       1629.44        34.82 o
  11   0   2        898.52        818.78        26.07 o
  12   0   2       1304.75       1290.87        34.44 o
  13   0   2        581.51        616.50        10.80 o
  14   0   2          1.23          0.99         0.68 o
  15   0   2        112.66        110.02         5.38 o
  16   0   2         16.29         15.99         1.46 o
  17   0   2         44.98         42.10         2.30 o
  18   0   2         18.48         19.93         1.57 o
  19   0   2          7.82         10.45         1.47 o
  20   0   2        130.55        149.95         8.09 o
  21   0   2          7.90          9.35         1.23 o
  22   0   2         63.79         64.59         2.21 o
 -23   1   2          1.44          2.07         0.52 o
 -22   1   2          2.50          3.23         0.56 o
 -21   1   2          2.57          3.01         0.67 o
 -20   1   2         73.63         72.62         2.80 o
 -19   1   2          6.03          7.60         1.15 o
 -18   1   2         27.91         26.21         1.55 o
 -17   1   2         13.51         11.99         1.33 o
 -16   1   2          1.63          1.38         0.68 o
 -15   1   2        351.93        338.99         5.89 o
 -14   1   2         62.68         65.21         5.80 o
 -13   1   2         12.19         14.07         2.68 o
 -12   1   2        325.68        323.67        12.06 o
 -11   1   2         82.12        105.54         6.60 o
 -10   1   2         30.20         40.08         5.16 o
  -9   1   2        342.39        367.33        11.18 o
  -8   1   2        927.36        951.52        27.14 o
  -7   1   2         22.15         27.89         3.48 o
  -6   1   2       1963.55       2013.63        48.46 o
  -5   1   2       1314.14       1347.02        16.45 o
  -4   1   2      50962.72      52455.61       335.15 o
  -3   1   2       3278.82       3272.00        32.14 o
  -2   1   2       3203.60       3136.30        48.51 o
  -1   1   2      14148.04      14411.55       151.44 o
   0   1   2       2624.41       2669.64        12.71 o
   1   1   2         17.95         35.25         0.89 o
   2   1   2      11304.33      11217.77        67.91 o
   3   1   2          9.15         11.54         1.27 o
   4   1   2        205.32        203.41         5.57 o
   5   1   2        773.99        791.33        12.07 o
   6   1   2        638.53        690.07        12.35 o
   7   1   2        668.29        684.49        13.30 o
   8   1   2        325.16        351.51        10.23 o
   9   1   2         32.25         22.91         2.88 o
  10   1   2         15.68         21.94         2.95 o
  11   1   2        410.82        391.89        12.90 o
  12   1   2         24.98         25.53         3.58 o
  13   1   2         63.62         74.06         3.52 o
  14   1   2          3.71          2.81         0.59 o
  15   1   2        173.57        165.04         3.93 o
  16   1   2        118.94        111.94         3.05 o
  17   1   2         66.80         66.69         2.83 o
  18   1   2         32.66         35.33         1.75 o
  19   1   2          4.98          7.54         0.84 o
  20   1   2         26.48         31.33         1.33 o
  21   1   2          0.56          1.49         0.37 o
 -22   2   2          1.31          0.85         0.31 o
 -21   2   2          3.30          1.92         0.42 o
 -20   2   2          0.58          0.21         0.57 o
 -19   2   2          7.35          6.52         1.01 o
 -18   2   2         29.71         23.78         1.77 o
 -17   2   2         27.01         26.78         1.95 o
 -16   2   2          0.82          1.62         1.07 o
 -15   2   2          9.62          9.01         0.73 o
 -14   2   2         38.70         37.57         1.75 o
 -13   2   2         40.24         51.64         5.25 o
 -12   2   2          7.15          7.38         2.19 o
 -11   2   2        200.20        224.67        10.12 o
 -10   2   2       2236.27       2229.92        31.00 o
  -9   2   2        423.39        434.09        12.94 o
  -8   2   2        559.15        546.74        13.54 o
  -7   2   2       1651.34       1881.07        23.40 o
  -6   2   2       1944.50       1777.50        15.84 o
  -5   2   2       1261.89       1308.13         9.11 o
  -4   2   2        245.07        285.18         9.71 o
  -3   2   2       2002.88       2007.01        15.62 o
  -2   2   2        174.94        197.49         2.03 o
  -1   2   2       2570.01       2494.92        11.61 o
   0   2   2        321.96        311.81         3.31 o
   1   2   2       1959.72       1894.37         7.06 o
   2   2   2       9153.53       8937.08        49.44 o
   3   2   2         18.35         25.28         1.12 o
   4   2   2        244.68        283.62         7.57 o
   5   2   2       1437.97       1569.24        30.44 o
   6   2   2       4240.08       4178.08        33.18 o
   7   2   2       2364.78       2242.51        24.73 o
   8   2   2        382.60        415.48         9.80 o
   9   2   2        480.64        480.92        12.53 o
  10   2   2          1.48          2.35         1.35 o
  11   2   2        389.26        362.74        10.68 o
  12   2   2        150.67        153.71         4.65 o
  13   2   2        416.04        384.78         6.10 o
  14   2   2        157.51        156.10         4.64 o
  15   2   2         18.26         21.59         1.51 o
  16   2   2        164.89        168.00         4.82 o
  17   2   2        122.67        132.00         4.12 o
  18   2   2        204.45        212.30         4.94 o
  19   2   2          2.83          4.12         0.64 o
  20   2   2         22.80         21.76         1.06 o
  21   2   2          0.21          0.08         0.30 o
 -22   3   2          1.20          0.54         0.34 o
 -21   3   2          5.95          6.19         1.05 o
 -20   3   2          4.98          5.34         0.77 o
 -19   3   2          0.37         -0.46         0.58 o
 -18   3   2          4.51          3.08         0.82 o
 -17   3   2          0.04         -0.47         1.21 o
 -16   3   2         39.53         35.56         1.28 o
 -15   3   2         14.55         11.57         0.88 o
 -14   3   2         13.64          9.78         0.93 o
 -13   3   2         11.74         11.56         0.95 o
 -12   3   2          0.27          0.47         0.74 o
 -11   3   2         28.09         22.61         3.25 o
 -10   3   2         23.64         13.42         2.42 o
  -9   3   2        761.36        760.05        16.42 o
  -8   3   2        297.04        304.00         9.78 o
  -7   3   2          7.76          9.72         3.68 o
  -6   3   2        662.52        571.49         7.52 o
  -5   3   2        235.99        258.43         4.54 o
  -4   3   2        887.31        817.35        20.86 o
  -3   3   2       1066.63       1112.05         8.54 o
  -2   3   2        778.07        796.45        27.52 o
  -1   3   2        268.74        325.90         4.16 o
   0   3   2         18.72         26.09         1.13 o
   1   3   2       7779.81       7749.56        36.47 o
   2   3   2         32.31         45.18         2.71 o
   3   3   2        128.29        142.32         3.13 o
   4   3   2        792.63        745.89        22.59 o
   5   3   2          0.88          6.05         5.35 o
   6   3   2        132.73        103.12         5.86 o
   7   3   2          5.08          7.65         1.88 o
   8   3   2         34.42         17.78         2.86 o
   9   3   2         17.38         22.34         3.51 o
  10   3   2        207.11        194.70         9.83 o
  11   3   2          2.83          2.65         0.58 o
  12   3   2          0.01         -0.20         0.57 o
  13   3   2         61.10         55.81         2.78 o
  14   3   2         85.58         77.55         3.28 o
  15   3   2         30.04         29.03         2.02 o
  16   3   2          1.31          0.23         0.52 o
  17   3   2          0.37          0.29         0.60 o
  18   3   2         12.64         11.86         1.16 o
  19   3   2          0.00          0.13         0.37 o
  20   3   2          0.81          0.95         0.32 o
 -21   4   2          0.64          1.22         0.31 o
 -20   4   2          1.27          1.70         0.49 o
 -19   4   2          0.45         -0.11         0.43 o
 -18   4   2          2.33          3.39         0.74 o
 -17   4   2          1.66          1.61         0.59 o
 -16   4   2          0.33          1.03         0.40 o
 -15   4   2          7.94          9.04         0.83 o
 -14   4   2          4.39          3.32         0.56 o
 -13   4   2         49.62         52.16         1.82 o
 -12   4   2         64.31         62.53         1.91 o
 -11   4   2         45.69         37.25         1.45 o
 -10   4   2          8.00         10.17         1.17 o
  -9   4   2        283.19        316.49         8.67 o
  -8   4   2         86.15         79.34         3.83 o
  -7   4   2         36.20         40.96         3.55 o
  -6   4   2        406.42        422.82         8.22 o
  -5   4   2          6.64          7.62         1.90 o
  -4   4   2        211.89        208.33        12.06 o
  -3   4   2         18.99         26.44         1.41 o
  -2   4   2        368.61        376.46         4.94 o
  -1   4   2        318.81        371.06        12.79 o
   0   4   2       1440.60       1506.97        12.53 o
   1   4   2         51.39         45.63         1.96 o
   2   4   2          1.80          1.05         0.54 o
   3   4   2        459.10        445.25         7.46 o
   4   4   2        277.98        279.46         8.32 o
   5   4   2        953.38       1030.25        20.22 o
   6   4   2        214.42        221.17        14.88 o
   7   4   2          0.95          1.39         1.32 o
   8   4   2          5.34         10.87         2.56 o
   9   4   2          9.33         10.12         0.83 o
  10   4   2         87.56         89.38         3.24 o
  11   4   2         34.87         37.33         2.62 o
  12   4   2         71.55         56.07         2.81 o
  13   4   2          2.31          3.19         0.92 o
  14   4   2          6.62          6.31         1.10 o
  15   4   2         64.19         56.42         2.70 o
  16   4   2         19.53         19.91         1.58 o
  17   4   2         15.23         14.06         1.22 o
  18   4   2          1.56          2.21         0.53 o
  19   4   2          2.39          2.78         0.36 o
 -19   5   2          6.10          5.77         0.49 o
 -18   5   2          0.62          0.75         0.36 o
 -17   5   2         15.27         15.30         1.17 o
 -16   5   2         23.53         20.14         1.06 o
 -15   5   2         10.17         17.12         1.97 o
 -14   5   2          2.11          2.29         0.50 o
 -13   5   2         44.81         36.04         1.51 o
 -12   5   2          8.53          9.15         0.80 o
 -11   5   2          6.85          5.10         0.64 o
 -10   5   2        108.64         95.24         2.41 o
  -9   5   2         64.78         60.63         1.85 o
  -8   5   2        119.56         97.25         2.79 o
  -7   5   2          0.47          2.43         0.54 o
  -6   5   2         22.10         30.83         3.37 o
  -5   5   2        187.06        155.79         5.31 o
  -4   5   2        304.71        290.19        32.65 o
  -3   5   2         35.01         26.82         1.70 o
  -2   5   2         49.10         61.20         2.21 o
  -1   5   2         20.57         17.04         0.98 o
   0   5   2        602.59        570.29        10.32 o
   1   5   2          5.86          4.76         0.64 o
   2   5   2         40.17         42.08         1.83 o
   3   5   2        312.78        331.40        12.09 o
   4   5   2        184.77        193.07        14.79 o
   5   5   2          8.49          9.83         2.40 o
   6   5   2         45.27         40.63         1.52 o
   7   5   2         66.42         84.17         3.25 o
   8   5   2         99.29         94.13         2.62 o
   9   5   2        165.19        148.61         3.36 o
  10   5   2          1.01          0.70         0.44 o
  11   5   2         12.31         11.17         1.10 o
  12   5   2         12.48          7.68         0.92 o
  13   5   2         35.54         37.16         2.26 o
  14   5   2         74.99         70.86         2.97 o
  15   5   2          0.39          0.52         0.65 o
  16   5   2         73.30         74.54         2.62 o
  17   5   2          6.20          9.41         0.74 o
  18   5   2          0.47          0.65         0.27 o
 -18   6   2          3.95          4.51         0.63 o
 -17   6   2          7.11          6.47         0.55 o
 -16   6   2          0.01          0.33         0.26 o
 -15   6   2          0.02          0.29         0.32 o
 -14   6   2         17.69         13.69         1.35 o
 -13   6   2          5.84          5.22         0.70 o
 -12   6   2          4.17          5.47         0.72 o
 -11   6   2          0.12         -0.03         0.41 o
 -10   6   2          3.22          4.64         0.60 o
  -9   6   2         10.64         14.58         1.00 o
  -8   6   2          0.16         -0.22         0.43 o
  -7   6   2         56.78         43.67         1.65 o
  -6   6   2         12.61         12.00         1.17 o
  -5   6   2        305.84        304.39         4.73 o
  -4   6   2        185.15        150.08         3.31 o
  -3   6   2        114.87        108.42         2.79 o
  -2   6   2        742.42        758.71         7.29 o
  -1   6   2        364.50        363.00         5.94 o
   0   6   2         96.93         78.63         2.29 o
   1   6   2         56.26         60.84         1.77 o
   2   6   2          4.57          5.73         0.56 o
   3   6   2        139.13        122.30         2.21 o
   4   6   2          0.44          2.74         0.39 o
   5   6   2          4.07          4.58         0.48 o
   6   6   2         69.38         71.11         1.76 o
   7   6   2          0.72          0.52         0.33 o
   8   6   2         36.97         32.06         1.36 o
   9   6   2         28.33         28.02         1.29 o
  10   6   2          4.69          4.26         0.78 o
  11   6   2         29.85         29.08         1.54 o
  12   6   2         13.35         13.06         0.90 o
  13   6   2          2.02          1.89         0.45 o
  14   6   2          2.77          2.21         0.40 o
  15   6   2         13.67         11.44         0.78 o
  16   6   2         12.08         15.87         0.77 o
 -15   7   2          6.20          5.73         0.77 o
 -14   7   2          4.19          8.33         0.51 o
 -13   7   2          1.25          0.55         0.33 o
 -12   7   2          4.19          4.10         0.60 o
 -11   7   2          3.43          3.09         0.56 o
 -10   7   2         14.08         18.36         1.16 o
  -9   7   2          0.00          0.60         0.49 o
  -8   7   2         40.14         46.83         1.90 o
  -7   7   2          3.93          2.64         0.55 o
  -6   7   2          0.02          0.48         0.40 o
  -5   7   2          3.87          3.47         0.52 o
  -4   7   2         12.62         12.50         0.89 o
  -3   7   2         18.65         17.30         1.05 o
  -2   7   2         66.63         70.70         2.05 o
  -1   7   2          8.43          6.70         1.31 o
   0   7   2        137.78        132.59         3.70 o
   1   7   2         11.08         10.18         0.93 o
   2   7   2         12.39         12.78         0.94 o
   3   7   2         61.51         61.76         2.23 o
   4   7   2         23.54         21.64         1.37 o
   5   7   2         97.30         92.35         2.21 o
   6   7   2          0.06          1.77         0.52 o
   7   7   2          7.59          7.98         0.79 o
   8   7   2          0.62          0.87         0.48 o
   9   7   2          0.75          1.09         0.78 o
  10   7   2          0.06          0.24         0.58 o
  11   7   2         11.70         13.39         1.27 o
  12   7   2          7.30         11.73         1.03 o
  13   7   2         12.41         15.08         0.83 o
  14   7   2          3.30          4.95         0.56 o
 -12   8   2          0.56          2.46         0.45 o
 -11   8   2          0.04          0.61         0.42 o
 -10   8   2          0.00          0.31         0.36 o
  -9   8   2         48.78         48.89         1.57 o
  -8   8   2          0.02          2.39         0.51 o
  -7   8   2          9.25          8.76         0.80 o
  -6   8   2          2.29          1.32         0.43 o
  -5   8   2          0.78          1.36         0.45 o
  -4   8   2          8.71          8.75         0.82 o
  -3   8   2          0.85          0.23         0.50 o
  -2   8   2         20.10         21.39         1.35 o
  -1   8   2          0.00          0.14         0.47 o
   0   8   2         46.26         49.22         2.47 o
   1   8   2         13.54         13.03         0.98 o
   2   8   2          0.24          1.25         0.60 o
   3   8   2         29.20         30.72         1.76 o
   4   8   2         44.33         36.54         1.92 o
   5   8   2         13.81         15.19         1.30 o
   6   8   2         12.91         10.97         1.11 o
   7   8   2          0.04          1.86         0.49 o
   8   8   2          0.31          0.68         0.39 o
   9   8   2          0.31          0.68         0.36 o
  10   8   2          2.76          5.87         0.53 o
  11   8   2          1.61          2.07         0.43 o
  -6   9   2          1.18          0.83         0.32 o
  -5   9   2         16.52         21.73         1.13 o
  -4   9   2          0.14          0.25         0.48 o
  -3   9   2          2.24          2.59         0.54 o
  -2   9   2          0.11          0.23         0.69 o
  -1   9   2          4.26          4.10         0.67 o
   0   9   2          2.97          5.19         0.71 o
   1   9   2         18.42         24.18         1.36 o
   2   9   2          0.03         -0.44         0.44 o
   3   9   2          3.30          3.70         0.80 o
   4   9   2          6.53          9.54         0.82 o
   5   9   2          6.35          8.16         0.73 o
   6   9   2         22.77         27.59         1.16 o
 -22   1   3          5.43          6.07         0.69 o
 -21   1   3         10.49         10.37         1.02 o
 -20   1   3          0.00          1.33         0.65 o
 -19   1   3          0.76          1.15         0.87 o
 -18   1   3         17.31         18.79         1.10 o
 -17   1   3         84.05         88.80         4.23 o
 -16   1   3          3.55          2.81         0.62 o
 -15   1   3        468.59        446.10         8.52 o
 -14   1   3         61.12         72.67         3.42 o
 -13   1   3         21.34         21.64         3.32 o
 -12   1   3        326.73        348.51        12.25 o
 -11   1   3        737.89        780.14        17.59 o
 -10   1   3        183.45        202.46         8.57 o
  -9   1   3       1015.25       1077.52        21.50 o
  -8   1   3        837.95        892.38        39.26 o
  -7   1   3        143.80        123.88         5.55 o
  -6   1   3        739.76        759.21        24.59 o
  -5   1   3       9175.95       9194.11        41.67 o
  -4   1   3       4391.21       4477.81        14.34 o
  -3   1   3       1520.43       1491.80         7.65 o
  -2   1   3       4907.48       4949.17        82.00 o
  -1   1   3        493.37        528.40         9.19 o
   0   1   3        212.76        220.22         4.13 o
   1   1   3       3841.04       3678.87        14.44 o
   2   1   3       1187.39       1186.68         6.92 o
   3   1   3        847.52        783.73         5.50 o
   4   1   3        364.04        344.22         8.69 o
   5   1   3        151.31        141.27         5.04 o
   6   1   3        479.45        479.71        10.17 o
   7   1   3        283.04        266.99         8.28 o
   8   1   3         21.21         24.09         2.75 o
   9   1   3        208.33        210.98         8.41 o
  10   1   3        104.06        107.46         6.40 o
  11   1   3          0.02          1.05         1.23 o
  12   1   3          4.46          5.05         1.47 o
  13   1   3        344.87        348.85         4.27 o
  14   1   3        217.04        200.60         4.03 o
  15   1   3        267.32        273.75         6.99 o
  16   1   3         22.16         23.73         1.78 o
  17   1   3        375.58        379.93         7.41 o
  18   1   3         21.84         20.34         1.08 o
  19   1   3         13.76         15.30         1.02 o
  20   1   3         19.59         25.47         1.13 o
  21   1   3          8.03          9.50         0.56 o
 -22   2   3         11.91          9.18         0.60 o
 -21   2   3          0.27          0.60         0.42 o
 -20   2   3          7.19          9.86         1.04 o
 -19   2   3          5.47          4.17         0.84 o
 -18   2   3          1.41          3.43         0.63 o
 -17   2   3        141.80        162.99         6.19 o
 -16   2   3         95.30         88.09         2.28 o
 -15   2   3          5.90          2.97         0.53 o
 -14   2   3          0.09          1.32         0.40 o
 -13   2   3         22.30         17.59         3.06 o
 -12   2   3         46.22         51.99         5.00 o
 -11   2   3        892.89        835.79        21.27 o
 -10   2   3       1354.44       1400.49        23.93 o
  -9   2   3       1657.61       1757.69        25.48 o
  -8   2   3        489.31        530.28        13.06 o
  -7   2   3        475.20        461.39         8.35 o
  -6   2   3        388.65        356.77         4.33 o
  -5   2   3          0.77          1.60         0.58 o
  -4   2   3         25.65         37.56         1.47 o
  -3   2   3         23.40         18.57         1.06 o
  -2   2   3         15.56          9.94         0.81 o
  -1   2   3       1073.64        971.71         6.37 o
   0   2   3         21.15         15.96         0.93 o
   1   2   3        203.21        214.40         2.38 o
   2   2   3        338.61        330.72         5.63 o
   3   2   3        322.23        291.28         7.22 o
   4   2   3          7.60          6.18         2.45 o
   5   2   3       1686.00       1695.43        44.23 o
   6   2   3         33.42         27.87         2.87 o
   7   2   3          5.34         10.88         2.15 o
   8   2   3         19.01          8.83         1.51 o
   9   2   3         85.74         89.41         4.82 o
  10   2   3         63.74         72.05         4.62 o
  11   2   3         79.69         73.02         5.89 o
  12   2   3          1.38          3.34         1.13 o
  13   2   3         26.18         27.84         1.77 o
  14   2   3        352.66        362.39         7.93 o
  15   2   3         98.72         94.31         5.76 o
  16   2   3          4.94          6.40         1.01 o
  17   2   3          1.70          1.51         0.59 o
  18   2   3          0.30          0.51         0.62 o
  19   2   3          0.12          0.11         0.37 o
  20   2   3          7.01          6.53         0.72 o
 -22   3   3          0.14         -0.45         0.45 o
 -21   3   3          3.10          2.23         0.46 o
 -20   3   3         16.63         15.68         1.16 o
 -19   3   3          0.05         -0.43         1.02 o
 -18   3   3          6.25          6.54         0.62 o
 -17   3   3          9.03          7.35         0.81 o
 -16   3   3          3.77          3.51         0.46 o
 -15   3   3          0.94          0.94         0.50 o
 -14   3   3          7.26          6.09         0.64 o
 -13   3   3          5.26          7.36         0.68 o
 -12   3   3         10.30         12.60         1.22 o
 -11   3   3         23.30         28.74         2.39 o
 -10   3   3        334.81        353.56         7.95 o
  -9   3   3         26.45         24.09         3.38 o
  -8   3   3          1.35          2.92         0.89 o
  -7   3   3          7.89          9.44         1.06 o
  -6   3   3          0.28          2.31         0.78 o
  -5   3   3        110.63        113.68         3.73 o
  -4   3   3          3.85          9.50         0.92 o
  -3   3   3        655.54        662.21         5.55 o
  -2   3   3       1513.96       1507.30        16.05 o
  -1   3   3        102.18        104.21         1.65 o
   0   3   3          0.49          2.73         0.44 o
   1   3   3        778.15        884.20         6.32 o
   2   3   3       9366.31       9531.42        82.47 o
   3   3   3        274.64        282.21         4.11 o
   4   3   3         17.13         22.46         2.54 o
   5   3   3        913.65       1028.72        27.26 o
   6   3   3        355.88        407.65        29.84 o
   7   3   3        353.73        353.43        13.43 o
   8   3   3        338.25        330.82        14.05 o
   9   3   3        418.64        422.29        34.61 o
  10   3   3          0.35         -2.02         2.02 o
  11   3   3         25.54         17.61         1.73 o
  12   3   3        407.14        415.04         6.61 o
  13   3   3          2.76          4.27         0.85 o
  14   3   3          6.81          8.97         1.19 o
  15   3   3         55.63         47.03         2.06 o
  16   3   3         37.06         29.71         2.43 o
  17   3   3         11.97          9.37         1.06 o
  18   3   3          0.09          0.76         0.40 o
  19   3   3         23.32         26.94         1.13 o
  20   3   3          1.18          0.61         0.40 o
 -21   4   3          3.00          5.00         0.47 o
 -20   4   3          1.81          1.60         0.42 o
 -19   4   3          3.43          5.14         0.75 o
 -18   4   3         31.58         43.79         2.06 o
 -17   4   3          0.03          0.72         0.35 o
 -16   4   3          4.40          7.49         0.69 o
 -15   4   3         60.58         73.19         2.09 o
 -14   4   3          0.68          2.58         0.49 o
 -13   4   3         26.46         16.78         1.08 o
 -12   4   3         23.90         15.72         1.16 o
 -11   4   3        203.18        198.30         3.30 o
 -10   4   3          7.07         14.77         1.08 o
  -9   4   3         34.72         39.37         2.75 o
  -8   4   3         70.28         78.97         3.80 o
  -7   4   3          3.51          5.17         1.07 o
  -6   4   3          5.90          4.85         1.18 o
  -5   4   3         21.90         21.52         1.90 o
  -4   4   3        527.82        555.15        24.27 o
  -3   4   3         76.26         63.88         2.42 o
  -2   4   3        201.83        217.99         3.89 o
  -1   4   3        663.66        551.81        10.74 o
   0   4   3         39.48         42.52         1.25 o
   1   4   3         28.28         54.93         1.75 o
   2   4   3         51.64         75.30         3.15 o
   3   4   3        363.34        420.32         9.20 o
   4   4   3       1436.61       1447.48        20.91 o
   5   4   3        173.10        186.84         7.81 o
   6   4   3        192.06        167.33        11.05 o
   7   4   3         28.20         29.82         3.77 o
   8   4   3          2.97          4.65         2.47 o
   9   4   3        392.73        372.30         4.83 o
  10   4   3        279.75        248.11         4.17 o
  11   4   3        193.33        177.01         4.83 o
  12   4   3        153.28        137.48         4.80 o
  13   4   3         52.79         47.98         2.57 o
  14   4   3         79.50         79.37         3.22 o
  15   4   3         16.44         17.26         1.46 o
  16   4   3         33.05         35.14         1.59 o
  17   4   3         10.89         12.55         1.21 o
  18   4   3         10.46          9.28         0.61 o
  19   4   3          0.58          0.60         0.28 o
 -19   5   3          9.66          7.96         0.81 o
 -18   5   3          3.04          3.24         0.46 o
 -17   5   3          0.09          0.20         0.26 o
 -16   5   3          4.11          2.59         0.48 o
 -15   5   3         97.78         93.06         4.18 o
 -14   5   3         47.47         44.01         1.61 o
 -13   5   3          0.89          0.45         0.43 o
 -12   5   3          1.77          1.35         0.42 o
 -11   5   3         29.09         31.14         1.42 o
 -10   5   3        304.93        273.39         4.08 o
  -9   5   3         89.62         83.35         2.18 o
  -8   5   3         89.13         92.65         2.23 o
  -7   5   3          1.28          1.33         0.53 o
  -6   5   3        304.14        262.86         6.15 o
  -5   5   3          1.72          1.38         1.47 o
  -4   5   3        409.81        397.37        42.81 o
  -3   5   3          7.95          6.96         1.22 o
  -2   5   3         12.14          7.00         0.70 o
  -1   5   3         37.38         38.21         1.46 o
   0   5   3         34.52         33.92         1.67 o
   1   5   3         34.19         35.93         1.69 o
   2   5   3        134.24        128.02         3.18 o
   3   5   3        369.81        358.60         6.99 o
   4   5   3          5.46          3.44         2.23 o
   5   5   3         55.40         68.46         2.02 o
   6   5   3         16.71         15.32         0.84 o
   7   5   3          0.16          0.79         0.44 o
   8   5   3          1.99          3.19         0.68 o
   9   5   3        189.24        145.57         3.36 o
  10   5   3        331.64        296.75         5.15 o
  11   5   3         12.13         12.06         1.15 o
  12   5   3          6.73          6.94         0.75 o
  13   5   3         21.24         31.04         2.10 o
  14   5   3          0.01          2.45         0.82 o
  15   5   3         10.71         14.29         1.03 o
  16   5   3          0.41          2.11         0.42 o
  17   5   3          0.82          1.81         0.35 o
  18   5   3          2.52          2.21         0.61 o
 -18   6   3         23.82         26.14         1.38 o
 -17   6   3         21.45         22.55         0.91 o
 -16   6   3         23.68         23.51         0.91 o
 -15   6   3          0.97          0.58         0.36 o
 -14   6   3         13.10         20.09         1.00 o
 -13   6   3          5.83          4.36         0.55 o
 -12   6   3         22.60         23.08         1.38 o
 -11   6   3          1.07         -0.20         0.43 o
 -10   6   3          0.01         -0.40         0.42 o
  -9   6   3          8.48          9.79         0.84 o
  -8   6   3         56.44         47.62         1.75 o
  -7   6   3          0.09          0.89         0.34 o
  -6   6   3        385.18        359.08         4.16 o
  -5   6   3        510.56        454.01         5.04 o
  -4   6   3        134.48        125.02         5.96 o
  -3   6   3        369.72        382.50         8.51 o
  -2   6   3        200.97        192.74         3.23 o
  -1   6   3          0.14          1.56         0.45 o
   0   6   3        370.81        335.62         3.34 o
   1   6   3          0.44          0.49         0.36 o
   2   6   3         10.04          8.01         0.62 o
   3   6   3          2.50          2.38         0.37 o
   4   6   3          1.23          1.84         0.37 o
   5   6   3        252.80        223.45         3.08 o
   6   6   3         13.92          8.87         0.76 o
   7   6   3          0.14         -0.01         0.35 o
   8   6   3          3.73          6.64         0.80 o
   9   6   3          6.26          4.78         0.57 o
  10   6   3         19.23         21.69         1.16 o
  11   6   3         24.65         24.29         1.29 o
  12   6   3          0.10          0.91         0.42 o
  13   6   3          1.81          1.24         0.38 o
  14   6   3          0.00          0.46         0.32 o
  15   6   3         19.73         22.43         0.74 o
 -15   7   3          2.62          3.42         0.37 o
 -14   7   3          1.04          3.00         0.39 o
 -13   7   3          0.59          0.79         0.36 o
 -12   7   3          9.77         10.28         0.79 o
 -11   7   3          0.61          0.14         0.39 o
 -10   7   3         25.94         28.43         1.40 o
  -9   7   3         41.21         36.61         1.64 o
  -8   7   3          1.18          1.92         0.51 o
  -7   7   3        121.88        124.64         2.69 o
  -6   7   3          0.22          0.17         0.50 o
  -5   7   3        141.76        142.47         2.89 o
  -4   7   3         15.26         10.74         0.88 o
  -3   7   3        204.93        185.48         3.53 o
  -2   7   3         18.82         19.54         1.11 o
  -1   7   3         18.53         19.14         1.29 o
   0   7   3         54.39         58.37         1.85 o
   1   7   3         75.90         66.82         1.96 o
   2   7   3          0.03          1.11         0.36 o
   3   7   3         84.44         79.84         2.50 o
   4   7   3          0.01          0.21         0.35 o
   5   7   3         10.86         10.79         0.82 o
   6   7   3         17.36         18.27         1.02 o
   7   7   3         40.56         39.23         1.70 o
   8   7   3         12.89         10.91         1.26 o
   9   7   3         20.47         23.96         1.66 o
  10   7   3          2.56          2.83         0.70 o
  11   7   3          4.01          5.17         0.58 o
  12   7   3          3.20          5.11         0.74 o
  13   7   3         16.36         21.10         0.91 o
  14   7   3         17.98         22.64         1.42 o
 -12   8   3         15.06         25.83         2.37 o
 -11   8   3          6.04          7.13         0.54 o
 -10   8   3         30.17         34.16         1.47 o
  -9   8   3         25.29         28.89         1.21 o
  -8   8   3          1.81          2.61         0.52 o
  -7   8   3          0.62          0.75         0.41 o
  -6   8   3          9.25          9.58         0.81 o
  -5   8   3          1.03          0.97         0.38 o
  -4   8   3          0.00          0.47         0.36 o
  -3   8   3          3.86          7.18         0.67 o
  -2   8   3         23.44         28.15         1.48 o
  -1   8   3          2.21          2.02         0.57 o
   0   8   3          2.28          2.78         0.70 o
   1   8   3         10.21          9.23         0.81 o
   2   8   3          0.07          0.76         0.57 o
   3   8   3          2.46          5.19         0.82 o
   4   8   3          5.93          7.49         0.96 o
   5   8   3          4.60          3.70         0.74 o
   6   8   3         39.49         44.19         2.03 o
   7   8   3         10.69         14.81         1.20 o
   8   8   3          7.19          7.86         0.90 o
   9   8   3         17.79         28.44         1.42 o
  10   8   3          3.12          3.25         0.52 o
  -5   9   3          3.41          3.67         0.72 o
  -4   9   3          0.01         -0.17         0.55 o
  -3   9   3          6.65          6.59         0.67 o
  -2   9   3          6.95          8.75         0.79 o
  -1   9   3          0.93          1.14         0.44 o
   0   9   3          0.02          0.09         0.38 o
   1   9   3          0.88         -0.22         0.39 o
   2   9   3          0.12         -0.22         0.49 o
   3   9   3          0.05         -0.36         0.36 o
   4   9   3          0.05          0.10         0.65 o
   5   9   3          4.75          7.72         0.92 o
 -22   0   4          0.02          0.28         0.48 o
 -21   0   4          0.03          0.48         0.66 o
 -20   0   4         28.42         26.81         1.33 o
 -19   0   4        122.29        112.94        12.07 o
 -18   0   4        266.77        237.59         7.66 o
 -17   0   4         56.57         58.72         3.82 o
 -16   0   4          0.23         -0.19         0.57 o
 -15   0   4         68.68         62.47         3.15 o
 -14   0   4          2.20         -2.33         2.33 o
 -13   0   4         42.08         34.15         5.35 o
 -12   0   4         67.98         56.07         6.59 o
 -11   0   4        266.34        304.71        14.87 o
 -10   0   4         73.31         78.04         7.15 o
  -9   0   4        597.47        558.66        18.20 o
  -8   0   4         75.82         84.35         6.64 o
  -7   0   4        145.22        237.34        10.39 o
  -6   0   4        993.21       1275.23        29.66 o
  -5   0   4      35153.38      38041.98      1606.26 o
  -4   0   4      35640.30      36496.27       118.98 o
  -3   0   4       1267.01       1314.84        10.64 o
  -2   0   4      44858.84      46251.44       973.99 o
  -1   0   4      23480.57      25273.72        61.62 o
   0   0   4        622.44        598.12         8.89 o
   1   0   4       9623.87       9523.90       104.73 o
   2   0   4        367.87        374.62         4.83 o
   3   0   4          3.24          3.38         0.82 o
   4   0   4       2231.52       2113.23        16.96 o
   5   0   4          5.08          9.06         1.96 o
   6   0   4       8201.40       8081.60        59.24 o
   7   0   4       1070.42       1138.24        23.31 o
   8   0   4       1702.41       1658.51        30.47 o
   9   0   4        376.76        365.63        15.25 o
  10   0   4          0.22          2.64         1.89 o
  11   0   4         74.07         65.50         7.22 o
  12   0   4          0.46          2.97         2.20 o
  13   0   4        124.02        118.56         3.47 o
  14   0   4         36.41         32.70         2.00 o
  15   0   4        125.25        119.24         4.30 o
  16   0   4         19.49         19.81         1.62 o
  17   0   4         29.96         27.30         1.80 o
  18   0   4         43.04         48.01         2.27 o
  19   0   4         14.21         12.54         1.09 o
  20   0   4         37.63         43.34         1.59 o
 -22   1   4          0.00          0.57         0.43 o
 -21   1   4          1.54          2.17         0.47 o
 -20   1   4          5.39          4.98         0.63 o
 -19   1   4          3.02          2.55         0.55 o
 -18   1   4         20.51         22.41         1.07 o
 -17   1   4         15.85         15.03         0.85 o
 -16   1   4          0.01          0.63         0.41 o
 -15   1   4        149.51        152.19         2.75 o
 -14   1   4        587.49        597.75        10.39 o
 -13   1   4          1.00          3.78         1.55 o
 -12   1   4          0.05          0.58         0.83 o
 -11   1   4        120.19        118.14         6.73 o
 -10   1   4        864.66        853.58        17.26 o
  -9   1   4       9537.01       9719.36        57.58 o
  -8   1   4        492.93        495.68        16.21 o
  -7   1   4         15.90         16.13         1.15 o
  -6   1   4       1774.34       1771.82        12.06 o
  -5   1   4       1707.55       1635.45        16.81 o
  -4   1   4         26.21         26.62         1.12 o
  -3   1   4         40.21         43.02         1.21 o
  -2   1   4       6248.65       6022.89        18.35 o
  -1   1   4        513.85        572.69         4.98 o
   0   1   4          4.28          6.87         0.74 o
   1   1   4        969.45       1044.69         6.05 o
   2   1   4       2018.08       1997.43         9.08 o
   3   1   4       1796.97       1678.75        12.39 o
   4   1   4         60.39         69.25         2.22 o
   5   1   4        123.48        132.91         3.73 o
   6   1   4         86.85         78.85         4.16 o
   7   1   4         35.77         50.78         2.73 o
   8   1   4       3928.83       3918.47        34.09 o
   9   1   4        922.58        944.16        13.16 o
  10   1   4         90.71         72.83         5.23 o
  11   1   4          0.04          2.46         1.39 o
  12   1   4         75.83         79.08         1.97 o
  13   1   4        225.46        230.82         6.71 o
  14   1   4         29.96         26.44         1.84 o
  15   1   4         31.12         35.60         2.16 o
  16   1   4          2.65          2.84         0.59 o
  17   1   4         19.18         22.87         1.18 o
  18   1   4          9.86          7.78         0.68 o
  19   1   4          0.34          0.44         0.39 o
  20   1   4          0.07          0.07         0.30 o
 -22   2   4          0.47          0.07         0.23 o
 -21   2   4         11.35         10.23         0.92 o
 -20   2   4         13.19         15.87         1.18 o
 -19   2   4         14.35         12.48         0.81 o
 -18   2   4         11.11          8.15         0.73 o
 -17   2   4         36.31         41.65         1.40 o
 -16   2   4        155.01        159.10         3.20 o
 -15   2   4        386.40        395.34         6.66 o
 -14   2   4        126.57        139.18         3.12 o
 -13   2   4        455.46        452.55         8.40 o
 -12   2   4         95.64         96.30         3.81 o
 -11   2   4        155.19        149.04         4.94 o
 -10   2   4        808.99        877.09        10.59 o
  -9   2   4        663.09        684.06         8.96 o
  -8   2   4       1444.70       1474.48        29.81 o
  -7   2   4        232.90        215.98         4.75 o
  -6   2   4        396.97        400.97         5.22 o
  -5   2   4       3394.52       3491.71        25.03 o
  -4   2   4         42.83         49.67         2.87 o
  -3   2   4          2.56          2.17         0.49 o
  -2   2   4        197.13        206.30         3.47 o
  -1   2   4        643.14        700.65         4.58 o
   0   2   4       1209.51       1283.25        14.22 o
   1   2   4        503.44        472.22         3.45 o
   2   2   4         48.91         62.52         1.40 o
   3   2   4        576.05        567.40        14.77 o
   4   2   4        195.69        192.13         4.99 o
   5   2   4       2222.65       2148.90        44.50 o
   6   2   4         18.57         20.00         2.98 o
   7   2   4       1418.91       1465.09        21.14 o
   8   2   4         36.71         38.53         4.88 o
   9   2   4        195.85        186.84        12.37 o
  10   2   4        797.24        811.51        39.32 o
  11   2   4         74.95         72.68         2.61 o
  12   2   4        910.10        887.17        11.06 o
  13   2   4        557.30        553.13         9.11 o
  14   2   4         21.57         19.64         1.17 o
  15   2   4          5.13          4.64         0.69 o
  16   2   4          9.04          9.69         0.90 o
  17   2   4          2.68          5.06         0.69 o
  18   2   4          0.15         -0.34         0.40 o
  19   2   4          0.02          0.93         0.36 o
  20   2   4          3.82          3.08         0.37 o
 -22   3   4          1.74          0.98         0.35 o
 -21   3   4          3.70          2.68         0.53 o
 -20   3   4          7.13          4.50         0.68 o
 -19   3   4         23.60         26.13         1.15 o
 -18   3   4          2.65          1.99         0.45 o
 -17   3   4          1.51          0.81         0.36 o
 -16   3   4         24.41         21.89         1.01 o
 -15   3   4         20.78         21.42         1.14 o
 -14   3   4          5.35          8.09         1.35 o
 -13   3   4          7.96          5.91         0.76 o
 -12   3   4         11.39          8.62         0.86 o
 -11   3   4        918.03        939.92        31.52 o
 -10   3   4        516.56        488.03        13.75 o
  -9   3   4         87.19         85.07         3.78 o
  -8   3   4        721.32        686.52        27.13 o
  -7   3   4          0.05          0.64         0.60 o
  -6   3   4        229.61        188.73         5.62 o
  -5   3   4        298.10        321.25         6.41 o
  -4   3   4        625.54        651.49        19.53 o
  -3   3   4        710.37        616.52        20.06 o
  -2   3   4        670.15        716.49        19.46 o
  -1   3   4       1940.86       1865.40        25.86 o
   0   3   4          1.47          3.76         0.48 o
   1   3   4          0.21          1.98         0.58 o
   2   3   4       3384.25       3405.27        36.91 o
   3   3   4          0.02          0.70         0.67 o
   4   3   4          1.25          9.22         1.34 o
   5   3   4         99.15        110.09         4.57 o
   6   3   4        213.31        224.23         9.57 o
   7   3   4        528.89        524.04        42.80 o
   8   3   4          3.68          1.73         1.19 o
   9   3   4         56.22         46.28         7.11 o
  10   3   4          6.17          6.92         0.68 o
  11   3   4          2.86          3.42         0.55 o
  12   3   4        168.97        170.03         3.11 o
  13   3   4         49.49         50.02         2.62 o
  14   3   4        176.14        168.92         4.73 o
  15   3   4         29.15         28.66         1.59 o
  16   3   4          7.18          7.97         1.01 o
  17   3   4          7.49          7.81         0.78 o
  18   3   4          7.16          7.62         0.68 o
  19   3   4          0.35          0.63         0.37 o
 -21   4   4          1.56          0.49         0.31 o
 -20   4   4         13.41         13.02         1.21 o
 -19   4   4          0.80          1.39         0.33 o
 -18   4   4         19.15         24.64         1.04 o
 -17   4   4          6.83          4.38         0.49 o
 -16   4   4         11.39         13.30         0.88 o
 -15   4   4         38.17         35.80         1.46 o
 -14   4   4         51.38         45.65         1.68 o
 -13   4   4        213.33        225.31         5.45 o
 -12   4   4         97.23         86.10         2.59 o
 -11   4   4         17.31         17.69         1.11 o
 -10   4   4         50.72         35.07         1.88 o
  -9   4   4         32.90         40.01         2.79 o
  -8   4   4        172.75        198.72         6.60 o
  -7   4   4         34.31         28.20         2.90 o
  -6   4   4        548.06        619.64        13.88 o
  -5   4   4         14.85          6.84         1.98 o
  -4   4   4         21.20         21.82         1.88 o
  -3   4   4        265.78        198.78        12.30 o
  -2   4   4         39.06         32.87         1.46 o
  -1   4   4          0.47          1.91         0.38 o
   0   4   4          5.28          9.09         0.68 o
   1   4   4        983.93       1079.82         7.75 o
   2   4   4          2.36          0.49         0.37 o
   3   4   4        182.85        232.15         8.47 o
   4   4   4          0.04          1.88         0.94 o
   5   4   4        158.20        156.50         7.39 o
   6   4   4        672.16        669.56        15.81 o
   7   4   4        174.85        161.87         8.11 o
   8   4   4        442.67        428.42         5.69 o
   9   4   4        160.78        161.22         2.96 o
  10   4   4         33.85         31.70         1.22 o
  11   4   4        622.63        588.32         8.72 o
  12   4   4        100.33        106.05         2.93 o
  13   4   4         10.40         13.29         1.37 o
  14   4   4         16.37         16.78         1.49 o
  15   4   4         36.28         39.77         2.18 o
  16   4   4         29.64         35.04         1.81 o
  17   4   4          1.04          1.71         0.37 o
  18   4   4          0.45          0.21         0.42 o
  19   4   4          0.15          0.66         0.47 o
 -19   5   4          0.77          0.84         0.37 o
 -18   5   4          2.14          2.19         0.29 o
 -17   5   4         12.41         10.78         0.68 o
 -16   5   4         16.45         20.90         0.88 o
 -15   5   4         25.00         25.90         1.17 o
 -14   5   4        174.61        180.25         3.18 o
 -13   5   4         29.66         25.69         1.27 o
 -12   5   4        105.37        101.29         2.50 o
 -11   5   4        147.34        132.85         2.86 o
 -10   5   4         98.15         80.77         2.23 o
  -9   5   4        271.42        250.35         4.20 o
  -8   5   4        336.82        337.00         5.13 o
  -7   5   4         36.51         41.18         1.48 o
  -6   5   4        430.82        427.33        10.57 o
  -5   5   4        177.29        148.62        16.08 o
  -4   5   4        996.66        968.81        91.54 o
  -3   5   4          5.14          5.72         0.99 o
  -2   5   4         24.19         30.57         2.27 o
  -1   5   4        393.42        380.06         4.59 o
   0   5   4          2.25          3.13         0.62 o
   1   5   4        452.46        460.35         5.94 o
   2   5   4         27.82         23.31         1.36 o
   3   5   4        215.41        219.41         5.39 o
   4   5   4         98.31         96.03         1.98 o
   5   5   4         10.67          8.27         0.58 o
   6   5   4         39.56         36.27         1.28 o
   7   5   4          1.38          2.00         0.49 o
   8   5   4         70.02         63.74         1.87 o
   9   5   4         42.92         41.58         1.59 o
  10   5   4         11.06          9.38         0.84 o
  11   5   4          1.87          2.16         0.64 o
  12   5   4          0.59          1.31         0.42 o
  13   5   4         74.26         71.68         2.32 o
  14   5   4         17.48         21.28         1.25 o
  15   5   4          0.02          0.50         0.33 o
  16   5   4          6.46          8.33         0.57 o
  17   5   4          3.29          6.18         0.64 o
 -17   6   4          0.00          0.45         0.23 o
 -16   6   4          3.16          4.31         0.45 o
 -15   6   4          9.96          9.66         0.65 o
 -14   6   4          0.02          0.14         0.36 o
 -13   6   4          0.12         -0.38         0.38 o
 -12   6   4          1.98          2.50         0.47 o
 -11   6   4         11.10         12.50         0.78 o
 -10   6   4          0.02         -0.44         0.44 o
  -9   6   4        126.30         98.78         2.57 o
  -8   6   4         42.47         39.42         1.40 o
  -7   6   4        309.82        317.64         4.27 o
  -6   6   4          5.10          7.75         0.78 o
  -5   6   4         18.66         26.37         1.01 o
  -4   6   4        232.86        193.44         2.96 o
  -3   6   4          5.17          5.83         0.56 o
  -2   6   4          9.53          5.02         0.56 o
  -1   6   4        408.56        393.89         4.17 o
   0   6   4        178.01        191.83         2.52 o
   1   6   4         74.51         81.02         1.45 o
   2   6   4          0.41          1.42         0.34 o
   3   6   4         12.84         17.03         0.86 o
   4   6   4         65.97         61.10         2.89 o
   5   6   4         28.90         25.24         1.36 o
   6   6   4         13.89          7.68         0.71 o
   7   6   4         27.27         28.02         1.15 o
   8   6   4          0.53          0.43         0.34 o
   9   6   4          0.90          0.85         0.38 o
  10   6   4          9.79          6.81         0.69 o
  11   6   4         20.57         24.84         1.20 o
  12   6   4         14.94         15.93         0.79 o
  13   6   4          0.05         -0.06         0.34 o
  14   6   4         17.31         18.73         0.77 o
  15   6   4          1.89          2.14         0.62 o
 -15   7   4          3.03          3.45         0.42 o
 -14   7   4         27.05         38.44         2.86 o
 -13   7   4         24.45         26.88         1.23 o
 -12   7   4          6.85          9.55         0.74 o
 -11   7   4          3.43          3.08         0.55 o
 -10   7   4          4.42          9.15         0.83 o
  -9   7   4         15.25         15.71         1.10 o
  -8   7   4          3.92          5.60         0.71 o
  -7   7   4          5.88          4.86         0.71 o
  -6   7   4         10.97          7.93         0.74 o
  -5   7   4          5.42          8.07         0.76 o
  -4   7   4         10.33         13.49         0.97 o
  -3   7   4        398.47        402.22         6.73 o
  -2   7   4          6.91          5.21         0.53 o
  -1   7   4         61.53         63.04         1.50 o
   0   7   4         28.69         22.64         1.00 o
   1   7   4          0.02          0.12         0.36 o
   2   7   4         57.86         67.61         1.93 o
   3   7   4         94.84         92.55         2.55 o
   4   7   4         61.08         54.67         2.00 o
   5   7   4          1.74          1.76         0.56 o
   6   7   4          0.63          1.65         0.56 o
   7   7   4         37.67         37.81         1.64 o
   8   7   4          7.60          7.55         1.00 o
   9   7   4          4.02          3.53         0.74 o
  10   7   4         10.27         12.88         1.18 o
  11   7   4          7.01          4.88         0.57 o
  12   7   4          5.27          6.23         0.72 o
  13   7   4          0.01          0.41         0.30 o
 -12   8   4          0.06          2.28         0.55 o
 -11   8   4          0.26          1.36         0.45 o
 -10   8   4         11.77         15.11         0.66 o
  -9   8   4          5.57          7.19         0.54 o
  -8   8   4         39.10         39.49         1.23 o
  -7   8   4          0.03          0.03         0.36 o
  -6   8   4         27.34         26.22         1.09 o
  -5   8   4          0.00          0.43         0.35 o
  -4   8   4          5.91          7.00         0.62 o
  -3   8   4         10.30         14.40         0.88 o
  -2   8   4         12.73         12.76         0.82 o
  -1   8   4         18.21         17.15         1.16 o
   0   8   4         17.02         19.19         1.45 o
   1   8   4          8.23          6.97         0.71 o
   2   8   4          2.21          4.23         0.81 o
   3   8   4         16.39         18.40         1.34 o
   4   8   4         10.74         10.25         1.06 o
   5   8   4          2.07          2.83         0.63 o
   6   8   4          0.19          0.55         0.53 o
   7   8   4          2.60          4.29         0.70 o
   8   8   4         11.73         13.88         1.03 o
   9   8   4         18.76         20.30         0.84 o
  10   8   4          1.71          3.55         0.64 o
  -3   9   4          1.66          1.33         0.38 o
  -2   9   4          0.38          0.24         0.40 o
  -1   9   4          1.35          0.25         0.31 o
   0   9   4          4.59          5.26         0.58 o
   1   9   4          0.52          1.03         0.36 o
   2   9   4          4.16          3.84         0.49 o
 -22   1   5          0.45          0.58         0.34 o
 -21   1   5         17.18         16.93         0.70 o
 -20   1   5          0.07          0.32         0.38 o
 -19   1   5         39.06         40.95         1.72 o
 -18   1   5         49.50         44.06         1.41 o
 -17   1   5        109.87        101.45         2.40 o
 -16   1   5         13.25          9.86         0.93 o
 -15   1   5          8.52          3.85         0.50 o
 -14   1   5          0.45          1.47         0.58 o
 -13   1   5         43.00         37.36         2.26 o
 -12   1   5        234.61        250.50         5.57 o
 -11   1   5        732.59        811.43         9.68 o
 -10   1   5       1689.96       1818.15        13.87 o
  -9   1   5        361.09        418.68         6.29 o
  -8   1   5       2904.57       3072.63        20.75 o
  -7   1   5       1612.50       1630.93        13.83 o
  -6   1   5          1.49          7.15         0.68 o
  -5   1   5       2350.94       2320.87        24.23 o
  -4   1   5          2.84          5.70         0.48 o
  -3   1   5        291.08        261.03         3.54 o
  -2   1   5         69.26         83.45         1.85 o
  -1   1   5         16.94         23.66         0.99 o
   0   1   5       1372.84       1319.91         9.04 o
   1   1   5        196.04        169.29         3.09 o
   2   1   5        131.35        135.35         2.89 o
   3   1   5        419.87        417.92         4.80 o
   4   1   5       1498.47       1493.76        20.72 o
   5   1   5       3085.06       3292.31        49.99 o
   6   1   5         85.51        111.30         3.10 o
   7   1   5        204.48        230.35         5.43 o
   8   1   5         19.85         19.60         1.66 o
   9   1   5         30.92         23.76         3.90 o
  10   1   5         81.69         77.69         8.57 o
  11   1   5         20.88         23.44         1.28 o
  12   1   5         85.73         87.49         3.18 o
  13   1   5         12.98         13.46         0.89 o
  14   1   5          0.27          0.86         0.51 o
  15   1   5          1.84          2.86         0.67 o
  16   1   5          2.55          2.50         0.48 o
  17   1   5          0.47          0.24         0.36 o
  18   1   5          0.08         -0.11         0.41 o
  19   1   5         15.78         21.93         0.86 o
  20   1   5          1.44          2.10         0.58 o
 -22   2   5          0.96          0.85         0.32 o
 -21   2   5          1.93          2.42         0.41 o
 -20   2   5          6.59          5.54         0.63 o
 -19   2   5          0.03          0.43         0.36 o
 -18   2   5         10.55         12.93         0.86 o
 -17   2   5         24.85         19.95         0.98 o
 -16   2   5         44.01         37.44         1.35 o
 -15   2   5        310.06        335.25         4.80 o
 -14   2   5        506.93        545.91         6.76 o
 -13   2   5         67.90         98.10         3.04 o
 -12   2   5        196.27        191.67         5.52 o
 -11   2   5         33.69         45.65         2.22 o
 -10   2   5          5.94          4.61         0.86 o
  -9   2   5        961.57        978.92         9.44 o
  -8   2   5          2.93          0.49         0.60 o
  -7   2   5          1.65          1.73         0.51 o
  -6   2   5         32.70         27.49         1.46 o
  -5   2   5          4.87          2.56         0.55 o
  -4   2   5        171.78        160.34         3.46 o
  -3   2   5        208.23        200.85         3.47 o
  -2   2   5       2495.34       2554.66        17.70 o
  -1   2   5        177.20        149.95         3.20 o
   0   2   5          6.42          7.89         0.53 o
   1   2   5       1400.18       1442.15        21.68 o
   2   2   5         72.97         66.21         3.09 o
   3   2   5        257.39        194.60         4.57 o
   4   2   5        391.99        399.98         9.39 o
   5   2   5         62.45         77.36         3.37 o
   6   2   5         92.10         80.37         3.74 o
   7   2   5          0.38         -0.28         0.62 o
   8   2   5        342.78        303.41        10.58 o
   9   2   5        111.59         96.16         6.20 o
  10   2   5        152.48        125.18         7.30 o
  11   2   5        993.30       1006.58         9.60 o
  12   2   5         11.49         10.97         0.76 o
  13   2   5        236.32        234.78         3.66 o
  14   2   5          2.05          1.98         0.45 o
  15   2   5          8.32          9.42         0.81 o
  16   2   5          3.12          1.07         0.36 o
  17   2   5          1.14          0.90         0.35 o
  18   2   5         30.77         31.63         1.63 o
  19   2   5          4.45          3.08         0.34 o
  20   2   5          0.44          0.19         0.42 o
 -21   3   5          0.01         -0.46         0.46 o
 -20   3   5          2.29          1.19         0.31 o
 -19   3   5          4.62          2.48         0.63 o
 -18   3   5         20.05         20.32         1.03 o
 -17   3   5          0.02          0.37         0.34 o
 -16   3   5         18.40         15.28         0.99 o
 -15   3   5         50.84         46.49         2.00 o
 -14   3   5          3.04          1.94         0.54 o
 -13   3   5        557.75        554.96         6.82 o
 -12   3   5         32.69         33.71         1.62 o
 -11   3   5         57.23         69.84         3.62 o
 -10   3   5        317.31        348.17        34.48 o
  -9   3   5        121.46        132.13         5.32 o
  -8   3   5       1313.43       1330.39        33.29 o
  -7   3   5        374.97        402.39        10.45 o
  -6   3   5         17.34         15.62         2.14 o
  -5   3   5         24.45         24.69         1.89 o
  -4   3   5         48.38         49.40         2.10 o
  -3   3   5          2.34          1.65         0.52 o
  -2   3   5        763.19        828.12        17.51 o
  -1   3   5         33.92         57.11         1.54 o
   0   3   5        134.15        130.30         1.97 o
   1   3   5       1931.18       1925.59        16.73 o
   2   3   5          9.58          3.47         1.38 o
   3   3   5          8.01          7.89         1.68 o
   4   3   5         39.00         41.26         3.58 o
   5   3   5        255.72        250.69        10.52 o
   6   3   5         88.94         86.17         5.48 o
   7   3   5         95.59         78.60         6.04 o
   8   3   5         13.27         20.25        14.86 o
   9   3   5         99.55         91.69         2.47 o
  10   3   5        459.81        435.39         4.90 o
  11   3   5        384.13        385.49         4.26 o
  12   3   5          1.95          1.19         0.43 o
  13   3   5         22.52         18.92         1.07 o
  14   3   5         77.62         82.63         3.20 o
  15   3   5         38.11         52.09         4.62 o
  16   3   5          1.39          1.31         0.43 o
  17   3   5          6.43          8.25         0.89 o
  18   3   5          5.06          4.32         0.51 o
  19   3   5          0.95          0.80         0.59 o
 -20   4   5          1.53          2.87         0.37 o
 -19   4   5         28.29         28.07         0.97 o
 -18   4   5          0.57          0.50         0.34 o
 -17   4   5         11.14         14.78         0.83 o
 -16   4   5         70.39         69.01         2.18 o
 -15   4   5         45.23         53.84         2.16 o
 -14   4   5        348.24        311.45         7.09 o
 -13   4   5          9.14         11.11         1.07 o
 -12   4   5        238.24        243.04         5.71 o
 -11   4   5         16.27         13.89         1.29 o
 -10   4   5         85.11         64.75         2.21 o
  -9   4   5        186.60        161.44         6.07 o
  -8   4   5        361.90        390.93        13.90 o
  -7   4   5        289.69        308.29         7.89 o
  -6   4   5         33.81         26.07         2.05 o
  -5   4   5         38.92         51.76         2.97 o
  -4   4   5       1067.77       1055.48        20.53 o
  -3   4   5         55.91         36.40         2.42 o
  -2   4   5        673.77        670.56        49.99 o
  -1   4   5         25.21         20.35         0.95 o
   0   4   5         30.10         24.09         1.15 o
   1   4   5         87.78        116.54         2.85 o
   2   4   5         67.10         64.95         1.91 o
   3   4   5         44.52         29.83         3.32 o
   4   4   5         77.96         69.61         5.03 o
   5   4   5          9.91          4.61         1.95 o
   6   4   5         12.17         13.15         2.51 o
   7   4   5        163.81        153.56         2.32 o
   8   4   5         84.00         72.38         1.67 o
   9   4   5        265.72        252.16         3.33 o
  10   4   5         26.67         25.92         1.13 o
  11   4   5          5.63          5.87         0.61 o
  12   4   5          0.15          1.10         0.43 o
  13   4   5         59.81         61.57         2.12 o
  14   4   5          1.56          1.50         0.49 o
  15   4   5          3.82          7.12         0.73 o
  16   4   5         15.23         18.49         1.05 o
  17   4   5         21.57         24.72         1.04 o
  18   4   5          1.73          1.51         0.46 o
 -19   5   5         19.58         23.28         0.86 o
 -18   5   5          1.13          0.75         0.30 o
 -17   5   5         22.93         22.53         0.93 o
 -16   5   5         39.51         47.68         1.48 o
 -15   5   5          2.12          2.11         0.56 o
 -14   5   5         23.37         26.04         1.46 o
 -13   5   5          2.37          2.39         0.52 o
 -12   5   5         90.88         82.66         2.29 o
 -11   5   5          0.01          0.05         0.53 o
 -10   5   5        132.43        135.30         2.93 o
  -9   5   5        115.68        107.47         2.59 o
  -8   5   5        105.89        104.66         2.45 o
  -7   5   5         22.64         27.21         1.60 o
  -6   5   5         18.11         18.81         1.05 o
  -5   5   5         20.07         32.98         1.51 o
  -4   5   5         64.80         60.60         3.99 o
  -3   5   5         89.68         63.93         3.00 o
  -2   5   5          6.35          4.74         0.69 o
  -1   5   5        169.52        186.09         9.43 o
   0   5   5         52.67         44.30         1.88 o
   1   5   5         22.26         19.13         1.24 o
   2   5   5         58.07         52.20         2.01 o
   3   5   5         25.36         22.36         0.82 o
   4   5   5          2.98          4.08         0.43 o
   5   5   5         36.57         32.61         1.09 o
   6   5   5         52.76         45.02         1.32 o
   7   5   5         42.06         35.73         1.24 o
   8   5   5         22.54         17.22         0.90 o
   9   5   5         60.93         60.22         1.67 o
  10   5   5         50.22         52.71         1.74 o
  11   5   5          9.41          8.62         0.70 o
  12   5   5          1.15          2.30         0.45 o
  13   5   5          0.21          0.44         0.36 o
  14   5   5         23.71         23.70         1.04 o
  15   5   5          3.24          5.96         0.60 o
  16   5   5         38.55         47.14         1.62 o
  17   5   5         15.67         23.76         1.43 o
 -17   6   5         25.32         26.31         1.10 o
 -16   6   5          0.32         -0.34         0.34 o
 -15   6   5         13.44         12.52         0.86 o
 -14   6   5          1.76          2.27         0.53 o
 -13   6   5          0.57         -0.59         0.59 o
 -12   6   5          3.55          1.95         0.50 o
 -11   6   5          1.61         -0.40         0.40 o
 -10   6   5         14.44         12.37         0.79 o
  -9   6   5          2.99          3.07         0.45 o
  -8   6   5         94.53         85.29         2.20 o
  -7   6   5         11.81         14.25         0.97 o
  -6   6   5        127.69        133.29         2.49 o
  -5   6   5        130.45        111.63         2.36 o
  -4   6   5         47.38         50.66         1.38 o
  -3   6   5         45.80         42.85         1.55 o
  -2   6   5          0.33          0.66         0.37 o
  -1   6   5        303.19        320.38         4.11 o
   0   6   5        134.77        138.51         2.23 o
   1   6   5         49.15         47.73         1.27 o
   2   6   5         55.45         49.70         1.32 o
   3   6   5          0.13          0.00         0.35 o
   4   6   5          8.65          6.35         0.62 o
   5   6   5          3.73          3.99         0.53 o
   6   6   5        168.02        155.84         2.94 o
   7   6   5         14.20         17.11         0.91 o
   8   6   5          1.71          1.41         0.35 o
   9   6   5         10.09         11.02         0.74 o
  10   6   5          9.47         12.38         0.89 o
  11   6   5         59.53         70.52         1.77 o
  12   6   5          2.67          2.68         0.43 o
  13   6   5         24.63         26.72         1.46 o
  14   6   5          0.07          0.32         0.41 o
 -15   7   5         11.15         14.11         0.65 o
 -14   7   5          4.95          7.89         0.76 o
 -13   7   5          9.76         14.82         1.19 o
 -12   7   5          1.97          1.32         0.53 o
 -11   7   5          1.52          0.98         0.61 o
 -10   7   5          7.56          7.62         0.75 o
  -9   7   5          6.22          6.15         0.73 o
  -8   7   5         36.37         38.74         1.65 o
  -7   7   5         11.02          8.82         0.88 o
  -6   7   5         22.41         17.74         1.00 o
  -5   7   5         34.31         34.92         1.24 o
  -4   7   5          3.35          8.03         0.65 o
  -3   7   5         63.78         63.83         1.53 o
  -2   7   5          9.72         10.05         0.65 o
  -1   7   5         74.04         92.62         1.81 o
   0   7   5          4.26          4.56         0.50 o
   1   7   5        168.89        162.38         2.59 o
   2   7   5          4.97          3.33         0.62 o
   3   7   5          1.37          1.87         0.57 o
   4   7   5          0.19          0.05         0.41 o
   5   7   5          0.20          0.69         0.46 o
   6   7   5         12.14         12.51         1.00 o
   7   7   5          3.62          4.31         0.66 o
   8   7   5          4.03          3.05         0.58 o
   9   7   5         22.06         25.16         1.24 o
  10   7   5          3.55          2.24         0.41 o
  11   7   5          0.02         -0.25         0.31 o
  12   7   5          3.48          4.01         0.43 o
 -12   8   5         22.03         32.48         1.45 o
 -11   8   5         15.35         14.79         1.95 o
 -10   8   5          1.03          1.02         0.43 o
  -9   8   5          4.37          4.52         0.68 o
  -8   8   5          4.94          5.91         0.58 o
  -7   8   5          0.98          1.16         0.31 o
  -6   8   5          0.01         -0.20         0.31 o
  -5   8   5          1.99          4.00         0.48 o
  -4   8   5          0.15          0.67         0.34 o
  -3   8   5          1.46          1.81         0.43 o
  -2   8   5          0.08          0.48         0.33 o
  -1   8   5         26.78         24.44         1.05 o
   0   8   5          4.93          6.76         0.65 o
   1   8   5          0.05          0.26         0.28 o
   2   8   5         10.10         11.26         0.69 o
   3   8   5         16.30         12.45         0.83 o
   4   8   5          5.27          5.51         0.58 o
   5   8   5          1.27          0.70         0.45 o
   6   8   5          9.34          6.96         0.81 o
   7   8   5         12.79         17.00         1.08 o
   8   8   5          0.03          0.28         0.33 o
   9   8   5          3.96          4.38         0.74 o
 -22   0   6          1.20          0.36         0.47 o
 -21   0   6         18.21         18.10         1.11 o
 -20   0   6          6.23          7.36         0.87 o
 -19   0   6         35.24         34.12         1.85 o
 -18   0   6          0.17          0.39         0.66 o
 -17   0   6         66.78         60.97         3.73 o
 -16   0   6         44.71         36.13         1.99 o
 -15   0   6          0.34         -0.31         0.57 o
 -14   0   6         20.66         23.34         1.45 o
 -13   0   6         10.29         10.23         2.77 o
 -12   0   6        275.31        312.80        15.14 o
 -11   0   6        187.75        228.64        10.97 o
 -10   0   6       1006.52       1208.14        19.00 o
  -9   0   6        118.25        139.72         5.95 o
  -8   0   6       1135.34       1281.03         9.99 o
  -7   0   6       5656.42       6309.92        21.89 o
  -6   0   6        153.98        170.89         3.16 o
  -5   0   6          3.10          6.72         0.65 o
  -4   0   6        632.93        633.57         8.25 o
  -3   0   6       1002.24       1091.69         6.70 o
  -2   0   6        499.93        580.14         5.56 o
  -1   0   6       2805.45       3065.00        39.74 o
   0   0   6       1683.82       1998.28        15.48 o
   1   0   6        370.61        422.18         8.77 o
   2   0   6       7490.12       7844.37        35.54 o
   3   0   6       3753.89       3940.33        26.12 o
   4   0   6       2052.63       2225.45        21.78 o
   5   0   6       2932.83       3466.39        98.67 o
   6   0   6         64.73         84.47         4.28 o
   7   0   6         53.48         33.43         2.89 o
   8   0   6         43.05         39.12         3.37 o
   9   0   6         24.36         28.64         3.47 o
  10   0   6        342.15        342.08         7.06 o
  11   0   6        227.46        224.21         6.87 o
  12   0   6        187.67        186.06         6.23 o
  13   0   6          6.63          5.77         0.88 o
  14   0   6         78.34         76.35         4.19 o
  15   0   6          3.21          3.80         1.21 o
  16   0   6         16.59         18.88         3.19 o
  17   0   6          8.93          6.78         0.85 o
  18   0   6          4.41          4.85         0.70 o
  19   0   6          0.01          0.20         0.49 o
 -22   1   6          0.61          0.56         0.29 o
 -21   1   6          7.96          9.70         0.60 o
 -20   1   6          3.38          3.56         0.45 o
 -19   1   6        172.50        166.10         3.31 o
 -18   1   6          3.53          4.42         0.60 o
 -17   1   6        118.53        110.69         2.45 o
 -16   1   6        105.41        110.87         3.25 o
 -15   1   6        110.48        115.99         3.44 o
 -14   1   6        103.87        106.40         1.94 o
 -13   1   6         10.63          9.56         1.38 o
 -12   1   6         83.48         96.96         3.36 o
 -11   1   6         91.45         92.81         3.16 o
 -10   1   6        108.87        129.82         3.61 o
  -9   1   6         40.07         41.01         2.07 o
  -8   1   6       2637.22       2665.35        14.83 o
  -7   1   6        315.34        327.40         5.09 o
  -6   1   6        558.70        646.43         6.13 o
  -5   1   6       2399.26       2540.23        11.30 o
  -4   1   6        258.69        243.37         3.45 o
  -3   1   6       1190.12       1176.79        10.34 o
  -2   1   6       1471.81       1435.46        10.85 o
  -1   1   6        441.78        476.65         6.40 o
   0   1   6         89.21         98.77         2.11 o
   1   1   6       2266.43       2238.60        12.88 o
   2   1   6       2745.33       2883.73        18.55 o
   3   1   6       4049.47       4375.88        23.09 o
   4   1   6        661.25        694.63         8.68 o
   5   1   6        822.49        800.44        14.39 o
   6   1   6       1320.62       1274.00        19.15 o
   7   1   6        190.70        187.76         8.84 o
   8   1   6        340.70        315.93        48.44 o
   9   1   6        242.50        204.00         9.94 o
  10   1   6         54.38         53.40         1.75 o
  11   1   6        315.79        296.45         6.25 o
  12   1   6         73.18         75.26         2.07 o
  13   1   6         20.55         22.76         1.19 o
  14   1   6        135.35        142.93         5.42 o
  15   1   6         17.33         18.40         1.23 o
  16   1   6         51.42         55.72         2.02 o
  17   1   6          4.49          3.10         0.55 o
  18   1   6          0.30          0.49         0.30 o
  19   1   6         17.40         23.31         1.73 o
 -21   2   6          2.40          0.78         0.35 o
 -20   2   6         20.41         20.27         1.05 o
 -19   2   6          4.44          3.82         0.50 o
 -18   2   6         39.78         33.80         1.34 o
 -17   2   6          1.01          2.18         0.41 o
 -16   2   6         39.24         36.25         1.30 o
 -15   2   6          6.69          8.97         0.82 o
 -14   2   6         50.09         44.07         1.59 o
 -13   2   6       1593.27       1654.14        13.91 o
 -12   2   6        122.03        103.73         4.17 o
 -11   2   6        295.33        334.04         9.45 o
 -10   2   6        205.22        197.23         5.16 o
  -9   2   6        128.00        158.96         4.33 o
  -8   2   6        233.23        214.95         4.68 o
  -7   2   6        304.32        355.91        11.08 o
  -6   2   6        285.81        311.49         7.09 o
  -5   2   6         26.75         28.61         1.50 o
  -4   2   6         27.37         42.15         1.74 o
  -3   2   6       2549.68       2562.57        13.36 o
  -2   2   6        197.82        165.82         3.37 o
  -1   2   6        403.87        386.76         6.40 o
   0   2   6       1166.47       1258.01        19.73 o
   1   2   6        166.92        196.49         4.25 o
   2   2   6         32.46         26.11         1.60 o
   3   2   6        499.14        489.05        13.85 o
   4   2   6       1047.64       1020.98        16.61 o
   5   2   6        500.68        479.95        11.81 o
   6   2   6          6.27          9.03         1.76 o
   7   2   6         96.77         74.12         5.15 o
   8   2   6        229.35        218.66         9.21 o
   9   2   6         70.26         57.95         4.90 o
  10   2   6        208.32        224.76         4.55 o
  11   2   6        198.75        194.69         5.91 o
  12   2   6          2.55          3.73         0.52 o
  13   2   6          0.04          0.19         0.38 o
  14   2   6          1.26          1.04         0.32 o
  15   2   6         67.54         68.59         2.25 o
  16   2   6          5.47          5.82         0.71 o
  17   2   6         28.63         34.24         1.20 o
  18   2   6         10.15          9.85         0.70 o
  19   2   6          9.56         11.75         1.16 o
 -21   3   6          2.80          2.35         0.40 o
 -20   3   6          6.63          5.67         0.47 o
 -19   3   6         11.62         12.57         0.74 o
 -18   3   6          0.92          0.93         0.36 o
 -17   3   6         57.37         56.21         1.73 o
 -16   3   6         38.56         33.98         1.64 o
 -15   3   6         32.76         29.77         1.89 o
 -14   3   6          9.35          8.04         0.91 o
 -13   3   6         91.83         90.25         2.64 o
 -12   3   6        184.27        202.76         4.73 o
 -11   3   6         15.42         12.02         1.21 o
 -10   3   6          7.12          4.93         1.01 o
  -9   3   6         36.05         42.17         2.87 o
  -8   3   6        238.05        229.04         8.49 o
  -7   3   6        441.70        485.25         8.63 o
  -6   3   6          0.56         -0.55         0.55 o
  -5   3   6          1.91          5.32         0.70 o
  -4   3   6        103.36        121.53         3.18 o
  -3   3   6       2293.72       2369.69        18.89 o
  -2   3   6         75.94         91.85         2.50 o
  -1   3   6       1163.25       1372.19        31.28 o
   0   3   6        937.34       1058.90        10.53 o
   1   3   6         41.42         32.40         1.75 o
   2   3   6        470.53        447.38        11.65 o
   3   3   6        167.61        179.02         7.38 o
   4   3   6        439.45        461.97        12.20 o
   5   3   6        448.83        431.21        20.52 o
   6   3   6        214.82        185.17         8.41 o
   7   3   6        480.72        445.20        13.52 o
   8   3   6       1503.56       1424.97        12.54 o
   9   3   6        430.70        420.63         4.90 o
  10   3   6         35.49         31.55         1.20 o
  11   3   6         33.20         30.79         1.22 o
  12   3   6         76.30         79.10         1.94 o
  13   3   6          0.43          0.66         0.39 o
  14   3   6         12.30         12.72         0.81 o
  15   3   6          0.99          1.01         0.51 o
  16   3   6         22.26         28.71         1.28 o
  17   3   6          0.02          0.02         0.47 o
  18   3   6          0.47          0.03         0.35 o
 -20   4   6          0.01          0.48         0.24 o
 -19   4   6          0.17          0.50         0.28 o
 -18   4   6          0.32          0.39         0.32 o
 -17   4   6          0.03          0.31         0.40 o
 -16   4   6         14.86         20.60         1.04 o
 -15   4   6         30.24         25.19         1.21 o
 -14   4   6         52.03         43.53         1.61 o
 -13   4   6        107.67        117.08         2.64 o
 -12   4   6          1.58          6.92         1.03 o
 -11   4   6         27.86         24.03         1.35 o
 -10   4   6          5.85          2.40         0.52 o
  -9   4   6         73.60         62.80         2.06 o
  -8   4   6        451.33        441.35        15.97 o
  -7   4   6        140.23        125.09         4.45 o
  -6   4   6          9.09         10.88         1.32 o
  -5   4   6         19.87         12.93         1.60 o
  -4   4   6         63.17         80.25         3.75 o
  -3   4   6         10.94         15.02         1.67 o
  -2   4   6        666.34        691.16        18.41 o
  -1   4   6        194.92        207.02         5.11 o
   0   4   6         19.74         17.79         1.41 o
   1   4   6         38.97         49.14         2.54 o
   2   4   6        269.15        267.26        37.67 o
   3   4   6         43.47         36.90         4.22 o
   4   4   6        183.60        174.49         8.35 o
   5   4   6          8.50          5.24         0.41 o
   6   4   6        415.81        411.40         4.01 o
   7   4   6        163.48        167.95         2.65 o
   8   4   6         12.90         13.98         1.00 o
   9   4   6        159.99        151.23         3.03 o
  10   4   6         75.30         70.00         2.05 o
  11   4   6        155.94        162.01         3.12 o
  12   4   6          0.54          1.76         0.43 o
  13   4   6          0.29          0.22         0.34 o
  14   4   6          1.88          2.53         0.43 o
  15   4   6          1.81          1.67         0.62 o
  16   4   6          5.50          6.34         0.75 o
  17   4   6          4.38          4.93         0.58 o
 -19   5   6          2.74          2.38         0.35 o
 -18   5   6          0.26          0.37         0.26 o
 -17   5   6          5.01          4.81         0.41 o
 -16   5   6         12.84         11.84         0.77 o
 -15   5   6         31.17         30.89         1.47 o
 -14   5   6         74.41         79.21         2.42 o
 -13   5   6        160.09        158.77         3.07 o
 -12   5   6          7.74          8.54         0.84 o
 -11   5   6        413.36        444.21         8.40 o
 -10   5   6        161.25        147.23         4.94 o
  -9   5   6        317.39        308.36         4.55 o
  -8   5   6         79.13         58.28         1.91 o
  -7   5   6         45.82         42.44         1.56 o
  -6   5   6          0.84          1.39         0.45 o
  -5   5   6        292.25        276.18         6.94 o
  -4   5   6        275.97        269.98         4.45 o
  -3   5   6         38.86         46.83         1.57 o
  -2   5   6          3.53          4.62         0.59 o
  -1   5   6         22.95         34.51         1.25 o
   0   5   6          3.63          3.94         0.38 o
   1   5   6        213.80        211.11         2.47 o
   2   5   6         28.71         34.82         1.04 o
   3   5   6          0.06          0.00         0.27 o
   4   5   6         55.85         62.88         1.54 o
   5   5   6         23.92         22.94         0.87 o
   6   5   6        137.42        128.32         2.94 o
   7   5   6        366.31        329.90         4.75 o
   8   5   6         40.68         41.23         1.56 o
   9   5   6         17.34         13.39         0.94 o
  10   5   6          6.95          6.04         0.66 o
  11   5   6         65.66         72.80         2.35 o
  12   5   6         20.97         20.26         0.90 o
  13   5   6         24.88         26.67         1.07 o
  14   5   6         25.42         25.48         1.71 o
  15   5   6         14.19         16.32         0.98 o
  16   5   6          0.29          0.92         0.53 o
 -17   6   6          0.27          0.12         0.23 o
 -16   6   6          0.16         -0.34         0.34 o
 -15   6   6          3.87          3.50         0.63 o
 -14   6   6          0.27         -0.31         0.92 o
 -13   6   6          6.68          6.60         1.49 o
 -12   6   6         18.24         19.07         1.45 o
 -11   6   6          5.77          1.95         0.68 o
 -10   6   6          6.95          4.13         0.67 o
  -9   6   6         11.40         14.60         1.15 o
  -8   6   6         87.44         65.61         2.35 o
  -7   6   6        440.67        425.11         5.08 o
  -6   6   6          0.49          2.60         0.63 o
  -5   6   6        260.64        253.29         3.44 o
  -4   6   6          3.19          1.08         0.70 o
  -3   6   6         14.33          7.85         0.69 o
  -2   6   6         18.33         18.98         0.85 o
  -1   6   6          0.34          0.49         0.31 o
   0   6   6         74.73         82.79         1.48 o
   1   6   6          3.36          1.40         0.33 o
   2   6   6          0.03         -0.14         0.32 o
   3   6   6          0.09          0.45         0.34 o
   4   6   6          3.82          2.13         0.38 o
   5   6   6         29.57         32.57         1.38 o
   6   6   6          0.02          0.95         0.40 o
   7   6   6        103.88         95.15         2.44 o
   8   6   6          4.02          2.71         0.53 o
   9   6   6          4.25          4.09         0.61 o
  10   6   6         26.70         26.71         1.20 o
  11   6   6          8.30          6.52         0.61 o
  12   6   6         29.37         35.78         1.32 o
  13   6   6         16.73         18.06         1.12 o
  14   6   6          4.40          9.10         1.02 o
 -15   7   6          3.13          4.44         0.39 o
 -14   7   6          3.29          2.25         0.40 o
 -13   7   6          5.51          7.11         0.78 o
 -12   7   6          4.48          5.82         0.79 o
 -11   7   6          5.94          5.01         0.92 o
 -10   7   6          0.97          1.21         0.64 o
  -9   7   6          9.99          8.20         0.81 o
  -8   7   6         12.82         12.10         0.96 o
  -7   7   6         21.31         29.17         1.45 o
  -6   7   6         40.71         47.17         1.56 o
  -5   7   6         29.62         27.36         1.06 o
  -4   7   6         29.78         34.63         1.21 o
  -3   7   6          6.09          5.24         0.51 o
  -2   7   6         54.40         45.55         1.38 o
  -1   7   6        113.67        114.12         2.70 o
   0   7   6         37.62         41.91         1.32 o
   1   7   6         46.32         44.58         1.36 o
   2   7   6          5.91          8.27         0.71 o
   3   7   6         31.85         35.64         1.58 o
   4   7   6          5.61          3.13         0.59 o
   5   7   6         17.47         14.49         0.88 o
   6   7   6         51.99         51.29         1.58 o
   7   7   6         26.77         31.37         1.21 o
   8   7   6          3.27          4.55         0.63 o
   9   7   6         23.21         25.02         1.01 o
  10   7   6          0.11          0.24         0.30 o
  11   7   6         34.63         40.22         1.97 o
 -11   8   6          0.08         -0.12         0.32 o
 -10   8   6          0.24          0.35         0.39 o
  -9   8   6          6.80          6.14         1.23 o
  -8   8   6          2.01          1.62         0.53 o
  -7   8   6          0.06          0.39         0.44 o
  -6   8   6          2.73          2.97         0.63 o
  -5   8   6          0.49          0.78         0.49 o
  -4   8   6         40.31         55.84         1.70 o
  -3   8   6          0.30          0.70         0.32 o
  -2   8   6         14.41         12.50         0.62 o
  -1   8   6          2.23          3.09         0.40 o
   0   8   6          0.13         -0.10         0.28 o
   1   8   6          1.20          1.46         0.41 o
   2   8   6          3.41          6.09         0.50 o
   3   8   6          5.68          2.20         0.34 o
   4   8   6          0.09          0.30         0.30 o
   5   8   6          0.82          0.45         0.63 o
   6   8   6          8.26         11.23         0.85 o
   7   8   6          0.12          0.38         0.37 o
 -22   1   7          1.48          2.41         0.58 o
 -21   1   7          2.76          2.96         0.58 o
 -20   1   7         38.43         34.37         1.72 o
 -19   1   7         47.78         54.34         1.79 o
 -18   1   7          1.16          0.53         0.44 o
 -17   1   7          0.27          5.08         3.44 o
 -16   1   7        214.35        227.40         4.62 o
 -15   1   7          9.40          9.87         0.86 o
 -14   1   7          0.06          1.06         0.40 o
 -13   1   7        454.81        475.30         8.09 o
 -12   1   7         72.84         92.78         3.29 o
 -11   1   7        152.43        169.65         5.19 o
 -10   1   7       1398.86       1452.32        19.47 o
  -9   1   7        185.24        190.58         4.25 o
  -8   1   7        530.26        541.59         6.99 o
  -7   1   7         71.53         92.66         2.81 o
  -6   1   7        544.58        599.24         9.55 o
  -5   1   7        200.28        195.35         3.35 o
  -4   1   7       2529.03       2668.54        23.17 o
  -3   1   7       2044.30       2051.34        34.51 o
  -2   1   7         41.63         45.77         2.61 o
  -1   1   7        326.56        302.45         5.49 o
   0   1   7       1284.51       1410.98        14.41 o
   1   1   7       1416.89       1471.02        13.42 o
   2   1   7       1486.83       1572.91        10.59 o
   3   1   7         88.02         77.33         2.31 o
   4   1   7          6.01          7.69         1.08 o
   5   1   7        320.67        311.58         7.67 o
   6   1   7         38.18         42.50         2.92 o
   7   1   7        284.77        284.54        10.03 o
   8   1   7        177.99        176.19         8.24 o
   9   1   7         35.46         34.23         1.27 o
  10   1   7        279.06        266.16         3.49 o
  11   1   7          1.45          1.48         0.41 o
  12   1   7        307.77        289.00         4.13 o
  13   1   7        253.52        246.54         5.30 o
  14   1   7         11.14          9.22         0.76 o
  15   1   7         25.11         22.31         0.94 o
  16   1   7         10.32         12.37         1.23 o
  17   1   7          1.46          0.92         0.50 o
  18   1   7          9.20         11.96         0.95 o
  19   1   7          0.57          1.77         0.50 o
 -22   2   7          3.09          1.97         0.33 o
 -21   2   7          5.91          6.16         0.63 o
 -20   2   7          6.72          6.39         0.58 o
 -19   2   7         19.38         20.28         1.11 o
 -18   2   7         14.65         16.05         1.10 o
 -17   2   7         73.55         69.33         2.23 o
 -16   2   7          3.72          6.95         0.68 o
 -15   2   7         97.52         89.39         2.62 o
 -14   2   7        139.56        132.56         2.61 o
 -13   2   7         75.50         88.02         2.13 o
 -12   2   7         99.36         95.23         3.98 o
 -11   2   7         26.82         30.62         1.98 o
 -10   2   7          6.20          7.15         1.01 o
  -9   2   7        166.32        178.53         4.48 o
  -8   2   7         11.14          9.54         1.33 o
  -7   2   7          6.49         11.99         1.20 o
  -6   2   7       1088.08       1169.83        11.31 o
  -5   2   7          2.91          1.82         0.45 o
  -4   2   7         96.60         97.94         2.77 o
  -3   2   7        292.02        263.14         4.51 o
  -2   2   7        233.87        245.72         5.60 o
  -1   2   7          2.04          1.03         0.57 o
   0   2   7         78.92         65.08         2.73 o
   1   2   7        103.93         78.27         3.30 o
   2   2   7         13.94         19.08         1.52 o
   3   2   7        609.82        639.93        14.28 o
   4   2   7         98.74         78.77         4.93 o
   5   2   7          0.24          0.85         0.91 o
   6   2   7        234.52        231.77        11.73 o
   7   2   7          5.63          6.62         2.82 o
   8   2   7        350.09        347.77         5.68 o
   9   2   7         14.01         14.50         0.75 o
  10   2   7        209.05        205.65         3.69 o
  11   2   7        141.67        148.46         2.39 o
  12   2   7         22.57         24.00         1.22 o
  13   2   7          8.34          8.87         0.76 o
  14   2   7          2.96          3.11         0.56 o
  15   2   7          4.75          7.47         0.56 o
  16   2   7          4.40          5.56         0.67 o
  17   2   7          3.61          4.58         0.65 o
  18   2   7          7.02          9.86         1.18 o
 -21   3   7          8.00          5.28         1.18 o
 -20   3   7          2.78          3.80         0.45 o
 -19   3   7         15.56         14.14         0.88 o
 -18   3   7         26.62         26.91         1.30 o
 -17   3   7         52.72         53.66         1.92 o
 -16   3   7          9.15          5.18         0.61 o
 -15   3   7          3.90          2.38         0.66 o
 -14   3   7         65.12         59.69         3.61 o
 -13   3   7         21.57         17.47         1.41 o
 -12   3   7          1.53          1.34         0.51 o
 -11   3   7          1.00          0.70         0.40 o
 -10   3   7         68.00         81.37         3.80 o
  -9   3   7         50.91         61.78         3.25 o
  -8   3   7          0.43          1.34         0.87 o
  -7   3   7        531.77        572.58        15.06 o
  -6   3   7        262.42        260.08         4.72 o
  -5   3   7        261.91        267.87         5.03 o
  -4   3   7         63.72         73.77         2.64 o
  -3   3   7       1070.86       1217.74        14.40 o
  -2   3   7        208.96        211.33         4.26 o
  -1   3   7        201.76        200.08         5.44 o
   0   3   7        919.32        962.34        16.26 o
   1   3   7        947.12        988.35        45.26 o
   2   3   7        723.74        685.27        15.02 o
   3   3   7         33.50         37.97         3.66 o
   4   3   7         79.12         62.99         4.82 o
   5   3   7         57.28         49.02         4.45 o
   6   3   7         36.45         31.97         3.65 o
   7   3   7       1648.66       1542.00         9.54 o
   8   3   7        185.19        183.52         2.25 o
   9   3   7        127.58        135.26         2.69 o
  10   3   7         42.85         42.63         1.32 o
  11   3   7         30.70         31.55         1.26 o
  12   3   7         31.22         33.67         1.29 o
  13   3   7         17.46         16.00         0.95 o
  14   3   7         24.79         24.88         1.10 o
  15   3   7          6.30          8.36         1.00 o
  16   3   7         13.07         13.29         1.08 o
  17   3   7          7.66          7.01         0.70 o
 -20   4   7          3.45          4.52         0.67 o
 -19   4   7          0.28          1.21         0.35 o
 -18   4   7          5.94          7.74         0.67 o
 -17   4   7          2.39          1.58         0.51 o
 -16   4   7        102.35         98.05         3.67 o
 -15   4   7         48.85         47.16         1.58 o
 -14   4   7         11.51         16.96         1.17 o
 -13   4   7         30.49         34.07         1.65 o
 -12   4   7        168.64        189.03         5.26 o
 -11   4   7          2.77          5.87         0.72 o
 -10   4   7         12.24          9.73         0.84 o
  -9   4   7          1.16          2.47         0.46 o
  -8   4   7          1.17          1.46         0.37 o
  -7   4   7          5.24          8.12         1.17 o
  -6   4   7         76.67         67.50         3.27 o
  -5   4   7        227.20        228.72         6.60 o
  -4   4   7         96.87        111.15         4.57 o
  -3   4   7        164.03        148.78         8.05 o
  -2   4   7         73.09         76.68         3.22 o
  -1   4   7         32.93         40.48         4.44 o
   0   4   7        310.34        308.01        12.05 o
   1   4   7         30.23         47.78        10.41 o
   2   4   7         75.51         76.18        31.11 o
   3   4   7        173.17        169.53         5.98 o
   4   4   7        114.87         98.59         1.57 o
   5   4   7        429.25        379.88         3.15 o
   6   4   7        810.46        780.55         9.58 o
   7   4   7        101.37        106.18         1.96 o
   8   4   7        186.86        169.29         3.07 o
   9   4   7        309.79        295.62         6.73 o
  10   4   7          7.11          8.41         0.68 o
  11   4   7         27.88         29.37         1.06 o
  12   4   7         77.66         84.49         2.12 o
  13   4   7         85.14         87.64         2.29 o
  14   4   7          0.32          0.19         0.36 o
  15   4   7         17.86         22.32         1.29 o
  16   4   7         11.25         11.92         0.90 o
 -19   5   7         15.52         14.04         0.76 o
 -18   5   7         10.49          7.05         0.53 o
 -17   5   7          0.25          0.05         0.34 o
 -16   5   7         21.57         27.92         1.22 o
 -15   5   7         58.71         56.93         2.29 o
 -14   5   7         36.75         41.67         1.72 o
 -13   5   7          4.14          1.91         0.49 o
 -12   5   7        164.66        166.23         4.25 o
 -11   5   7          4.40          5.76         0.72 o
 -10   5   7        163.79        162.86         3.63 o
  -9   5   7        131.89        121.17         3.37 o
  -8   5   7        233.60        207.08         4.08 o
  -7   5   7         44.42         38.10         1.75 o
  -6   5   7         47.37         47.58         2.88 o
  -5   5   7          1.24          0.38         0.47 o
  -4   5   7         44.36         38.07         1.29 o
  -3   5   7         39.44         40.81         1.13 o
  -2   5   7         23.03         16.84         0.69 o
  -1   5   7          0.12          0.68         0.30 o
   0   5   7         23.02         15.58         0.73 o
   1   5   7         14.51          9.21         0.63 o
   2   5   7          0.04          1.32         0.35 o
   3   5   7        159.42        143.19         2.36 o
   4   5   7          0.26          0.07         0.32 o
   5   5   7        263.76        236.02         6.29 o
   6   5   7          0.58          0.20         0.33 o
   7   5   7          0.42          1.37         0.45 o
   8   5   7        139.21        128.01         2.87 o
   9   5   7         31.67         36.43         1.46 o
  10   5   7          8.85          6.27         0.69 o
  11   5   7         21.56         23.55         1.14 o
  12   5   7          4.04          5.56         0.58 o
  13   5   7          9.53          9.47         0.77 o
  14   5   7          0.01          0.84         0.73 o
  15   5   7          0.19         -0.04         0.53 o
 -17   6   7          8.49          5.72         0.58 o
 -16   6   7          1.61          1.94         0.37 o
 -15   6   7          8.07         10.67         1.26 o
 -14   6   7          1.00          0.43         0.62 o
 -13   6   7          6.92          3.27         0.67 o
 -12   6   7          2.64          1.40         1.33 o
 -11   6   7         21.33         25.57         1.76 o
 -10   6   7          4.07          3.51         0.85 o
  -9   6   7        104.31        100.04         3.27 o
  -8   6   7         14.99         26.69         1.32 o
  -7   6   7        306.06        308.91         4.28 o
  -6   6   7        161.10        167.18         2.81 o
  -5   6   7          0.89          0.05         0.42 o
  -4   6   7          0.24          0.67         0.40 o
  -3   6   7         12.76         18.35         0.84 o
  -2   6   7         44.06         45.02         1.31 o
  -1   6   7         17.41         21.46         0.84 o
   0   6   7         40.32         39.29         1.18 o
   1   6   7        267.16        251.95         3.23 o
   2   6   7         17.94         19.21         0.85 o
   3   6   7        147.92        137.32         2.68 o
   4   6   7          2.07          1.08         0.35 o
   5   6   7         23.34         21.71         1.26 o
   6   6   7        137.26        120.84         2.57 o
   7   6   7          3.15          2.83         0.54 o
   8   6   7          5.71          8.49         0.76 o
   9   6   7         18.70         20.08         0.92 o
  10   6   7          0.21          0.22         0.34 o
  11   6   7         15.16         15.17         0.79 o
  12   6   7          8.10         10.15         0.84 o
  13   6   7          8.38         13.50         1.27 o
 -15   7   7          0.21          0.77         0.42 o
 -14   7   7          0.41          0.26         0.30 o
 -13   7   7          1.65          1.44         0.36 o
 -12   7   7          2.88          4.59         0.70 o
 -11   7   7          4.51          4.64         0.55 o
 -10   7   7          4.85          5.07         0.63 o
  -9   7   7          8.98         11.45         0.91 o
  -8   7   7         11.55          6.58         0.74 o
  -7   7   7         15.88         16.51         1.10 o
  -6   7   7          0.15          0.54         0.48 o
  -5   7   7         26.22         21.00         1.26 o
  -4   7   7          5.46          6.58         0.81 o
  -3   7   7         28.87         23.21         1.32 o
  -2   7   7          9.78         10.80         0.78 o
  -1   7   7         18.20         16.89         0.95 o
   0   7   7         14.53         11.74         0.71 o
   1   7   7         22.63         20.51         1.01 o
   2   7   7         36.54         34.59         1.27 o
   3   7   7          0.42          0.23         0.35 o
   4   7   7         41.48         40.50         1.39 o
   5   7   7         44.01         42.89         1.41 o
   6   7   7          0.58          0.71         0.35 o
   7   7   7          0.02         -0.20         0.36 o
   8   7   7          0.10         -0.32         0.32 o
   9   7   7         46.57         52.22         1.27 o
  10   7   7          1.86          1.78         0.59 o
 -11   8   7          8.20          8.15         0.79 o
 -10   8   7          1.54          1.13         0.36 o
  -9   8   7          1.48          2.28         0.47 o
  -8   8   7          4.39          7.75         0.79 o
  -7   8   7          2.19          2.43         0.55 o
  -6   8   7          0.03          0.15         0.60 o
  -5   8   7          7.28          6.08         0.79 o
  -4   8   7          1.63          4.07         0.49 o
  -3   8   7          2.29          2.07         0.40 o
  -2   8   7          2.16          4.64         0.59 o
  -1   8   7          3.74          3.30         0.52 o
   0   8   7          0.77          0.96         0.33 o
   1   8   7          4.64          3.41         0.82 o
   2   8   7          0.05         -0.37         0.51 o
   3   8   7          1.97          2.53         0.70 o
   4   8   7          3.61          4.23         0.84 o
   6   8   7          3.11          3.53         0.72 o
 -22   0   8          0.49          1.24         0.60 o
 -21   0   8         17.38         13.84         1.53 o
 -20   0   8         54.88         51.05         3.12 o
 -19   0   8          2.57          1.37         0.57 o
 -18   0   8          0.40         -0.17         0.52 o
 -17   0   8          3.78          4.65         1.03 o
 -16   0   8         69.99         60.09         3.52 o
 -15   0   8          1.22         -0.20         0.82 o
 -14   0   8         13.40          6.72         1.36 o
 -13   0   8          3.13          4.61         0.90 o
 -12   0   8        400.97        372.82        17.09 o
 -11   0   8        589.12        586.30        20.95 o
 -10   0   8        135.56        135.17         9.82 o
  -9   0   8       1015.52       1152.38        28.05 o
  -8   0   8         16.56          8.38         2.51 o
  -7   0   8        185.23        185.09         5.40 o
  -6   0   8       5954.66       6481.71       373.43 o
  -5   0   8       1752.02       1529.11        29.95 o
  -4   0   8         26.43         24.06         3.67 o
  -3   0   8        145.98        164.67         9.20 o
  -2   0   8        260.21        264.70        11.32 o
  -1   0   8       5879.28       6019.01        54.64 o
   0   0   8         66.48        117.07         5.09 o
   1   0   8       1365.23       1315.95        43.41 o
   2   0   8         59.19         43.65         2.90 o
   3   0   8        480.38        461.20        10.92 o
   4   0   8       1701.89       1622.12        21.14 o
   5   0   8          3.33          5.36         1.28 o
   6   0   8        104.76        107.10         5.84 o
   7   0   8        217.96        215.67         8.71 o
   8   0   8         24.63         24.41         1.42 o
   9   0   8         61.55         51.85         2.13 o
  10   0   8         17.43         15.25         1.37 o
  11   0   8          4.01          1.30         0.56 o
  12   0   8          2.97          2.35         0.71 o
  13   0   8        115.83        108.34         3.60 o
  14   0   8          4.97          3.26         0.65 o
  15   0   8         14.49         15.87         1.25 o
  16   0   8          6.33          4.39         1.15 o
  17   0   8         23.68         26.73         2.17 o
  18   0   8          1.35          1.64         0.61 o
 -22   1   8          0.11          0.52         0.34 o
 -21   1   8          2.71          1.73         0.51 o
 -20   1   8          0.26          1.02         0.47 o
 -19   1   8         10.19         11.04         1.05 o
 -18   1   8          0.58          0.86         0.48 o
 -17   1   8          3.69          3.11         0.63 o
 -16   1   8          0.13         -0.26         0.47 o
 -15   1   8          0.62          1.04         0.54 o
 -14   1   8         98.27        102.13         2.96 o
 -13   1   8        165.11        143.42         3.49 o
 -12   1   8         80.27         85.42         2.85 o
 -11   1   8        291.35        308.60         5.82 o
 -10   1   8        219.21        235.52         6.00 o
  -9   1   8        231.76        217.02         6.91 o
  -8   1   8         29.42         42.77         1.89 o
  -7   1   8        915.34        980.04         9.10 o
  -6   1   8        309.10        295.55         5.86 o
  -5   1   8        735.03        762.58         8.50 o
  -4   1   8         37.23         59.47         2.10 o
  -3   1   8        635.65        691.14        18.21 o
  -2   1   8       1444.72       1450.84        20.74 o
  -1   1   8       1354.76       1352.99        21.69 o
   0   1   8         27.41         19.98         1.58 o
   1   1   8        208.80        187.25         4.72 o
   2   1   8        640.20        612.83         8.58 o
   3   1   8         15.80         35.93         2.06 o
   4   1   8        551.59        574.12        13.04 o
   5   1   8        565.65        588.76        13.84 o
   6   1   8          3.02          4.86         1.37 o
   7   1   8        250.48        232.71         9.42 o
   8   1   8         66.53         67.39         1.78 o
   9   1   8        333.02        323.94         4.02 o
  10   1   8        119.40        109.34         2.25 o
  11   1   8         79.57         72.13         1.84 o
  12   1   8         26.63         28.89         1.18 o
  13   1   8         55.23         54.50         1.71 o
  14   1   8         59.17         61.42         1.82 o
  15   1   8          0.13          0.18         0.34 o
  16   1   8          5.66          5.73         0.82 o
  17   1   8          0.27          0.09         0.47 o
  18   1   8         11.38         14.24         1.25 o
 -22   2   8          1.23          0.88         0.29 o
 -21   2   8         11.56         11.13         0.99 o
 -20   2   8         22.54         26.42         1.36 o
 -19   2   8         10.49          9.96         1.03 o
 -18   2   8          5.63          7.00         1.05 o
 -17   2   8        159.39        148.83         4.01 o
 -16   2   8         19.96         20.42         1.25 o
 -15   2   8         18.38         21.25         1.28 o
 -14   2   8          0.21          0.79         0.44 o
 -13   2   8          0.21          0.32         0.39 o
 -12   2   8         82.73         76.59         2.25 o
 -11   2   8          9.72         12.07         1.52 o
 -10   2   8        343.30        356.24         6.58 o
  -9   2   8          0.45          1.02         0.52 o
  -8   2   8         78.59         86.67         3.98 o
  -7   2   8       1086.68       1125.30        16.06 o
  -6   2   8         37.51         58.56         4.34 o
  -5   2   8         69.94         77.23         2.42 o
  -4   2   8         47.41         54.69         2.02 o
  -3   2   8         66.05         58.62         3.33 o
  -2   2   8        571.71        620.71        10.09 o
  -1   2   8        694.10        723.26         9.75 o
   0   2   8        169.71        195.36         5.09 o
   1   2   8         78.65         77.82         3.20 o
   2   2   8        617.32        673.86        11.49 o
   3   2   8         74.25         69.94         4.19 o
   4   2   8          9.85          8.02         1.98 o
   5   2   8          8.22          6.67         4.62 o
   6   2   8          6.17          9.29         2.17 o
   7   2   8       1286.06       1259.06        16.20 o
   8   2   8         61.20         53.09         1.23 o
   9   2   8        214.42        206.65         3.39 o
  10   2   8        128.24        118.17         2.29 o
  11   2   8         34.29         31.07         1.10 o
  12   2   8          6.96          7.48         0.56 o
  13   2   8         26.18         27.59         1.11 o
  14   2   8         15.07         15.87         0.83 o
  15   2   8          8.27          8.31         0.57 o
  16   2   8          0.03          0.34         0.38 o
  17   2   8          0.20          1.01         0.60 o
 -21   3   8          0.10          0.20         0.27 o
 -20   3   8         10.56         10.86         0.91 o
 -19   3   8         23.99         28.40         1.52 o
 -18   3   8          0.03         -0.02         0.52 o
 -17   3   8          1.76          0.22         0.72 o
 -16   3   8          3.50          2.05         0.92 o
 -15   3   8          2.08          1.62         0.64 o
 -14   3   8          6.07          8.51         0.78 o
 -13   3   8         25.14         32.05         1.59 o
 -12   3   8          1.69          1.99         0.55 o
 -11   3   8         13.43         12.32         0.79 o
 -10   3   8         11.26          7.23         0.68 o
  -9   3   8        188.59        207.49         5.98 o
  -8   3   8         12.87         13.92         1.42 o
  -7   3   8          1.35          2.84         0.73 o
  -6   3   8        161.59        174.04         3.98 o
  -5   3   8        184.12        206.75         4.73 o
  -4   3   8        229.66        238.90         4.91 o
  -3   3   8          0.92          0.41         1.19 o
  -2   3   8        616.17        634.38        13.84 o
  -1   3   8        322.71        381.30        11.89 o
   0   3   8          3.97          4.53         0.98 o
   1   3   8         20.77         19.46         2.96 o
   2   3   8         17.52         22.60         2.95 o
   3   3   8       2198.89       1939.03       137.39 o
   4   3   8        541.91        524.85        37.50 o
   5   3   8        136.48        133.68         1.81 o
   6   3   8        171.87        177.48         2.19 o
   7   3   8        110.55        108.21         1.52 o
   8   3   8        240.82        252.26         3.16 o
   9   3   8          0.01          0.51         0.28 o
  10   3   8          1.06          1.51         0.32 o
  11   3   8          0.09         -0.06         0.35 o
  12   3   8          0.86          0.69         0.40 o
  13   3   8         82.96         90.70         2.11 o
  14   3   8         25.68         23.55         1.01 o
  15   3   8         11.63         11.71         0.75 o
  16   3   8          0.95          0.46         0.40 o
  17   3   8          4.43          3.94         0.67 o
 -20   4   8          2.07          1.46         0.37 o
 -19   4   8         11.61          9.77         0.84 o
 -18   4   8         11.23         10.09         0.99 o
 -17   4   8         70.88         85.66         2.81 o
 -16   4   8          9.28         10.18         1.28 o
 -15   4   8        109.97        125.79         3.87 o
 -14   4   8          7.66          7.52         0.83 o
 -13   4   8        100.41        100.79         2.29 o
 -12   4   8          0.74          1.87         0.54 o
 -11   4   8         68.13         62.56         1.87 o
 -10   4   8         58.27         54.23         1.74 o
  -9   4   8         23.96         29.17         1.38 o
  -8   4   8         57.34         52.66         1.84 o
  -7   4   8         16.63         12.27         0.85 o
  -6   4   8         17.16         13.83         0.74 o
  -5   4   8         81.19         84.00         2.71 o
  -4   4   8        142.04        124.43         4.95 o
  -3   4   8          2.61          5.42         2.73 o
  -2   4   8          0.99         -0.49         2.43 o
  -1   4   8         32.01         35.73         5.59 o
   0   4   8         23.68         25.42         2.02 o
   1   4   8         13.06         22.85         0.77 o
   2   4   8        348.87        339.92         3.75 o
   3   4   8        554.17        499.03         3.71 o
   4   4   8        522.28        497.24         3.74 o
   5   4   8          0.46          1.51         0.64 o
   6   4   8        188.10        164.38         2.24 o
   7   4   8         23.60         25.25         0.91 o
   8   4   8         28.55         34.40         1.11 o
   9   4   8         36.45         35.53         1.21 o
  10   4   8         44.20         40.52         1.24 o
  11   4   8          0.17          0.90         0.36 o
  12   4   8         51.30         58.86         1.89 o
  13   4   8          0.04         -0.38         0.38 o
  14   4   8         15.92         19.24         0.92 o
  15   4   8          0.14         -0.08         0.38 o
  16   4   8          2.69          3.91         0.69 o
 -19   5   8         20.94         20.63         0.91 o
 -18   5   8          0.32          0.09         0.37 o
 -17   5   8         14.48         12.91         1.02 o
 -16   5   8          6.16          9.20         0.75 o
 -15   5   8          4.94          9.84         0.84 o
 -14   5   8         20.90         22.83         1.54 o
 -13   5   8          9.06         13.26         1.27 o
 -12   5   8        188.74        177.35         4.44 o
 -11   5   8         96.38         93.87         2.83 o
 -10   5   8         19.93         29.30         1.57 o
  -9   5   8         16.96         14.26         1.12 o
  -8   5   8         38.66         41.49         1.85 o
  -7   5   8          4.73          5.60         0.62 o
  -6   5   8         21.57         18.82         2.11 o
  -5   5   8         33.85         43.37         1.86 o
  -4   5   8         12.86         12.28         0.77 o
  -3   5   8        193.41        226.18         2.76 o
  -2   5   8         27.61         23.99         1.01 o
  -1   5   8          0.13          1.49         0.36 o
   0   5   8         39.52         49.25         1.42 o
   1   5   8         89.11         88.46         1.92 o
   2   5   8        681.06        678.48         5.27 o
   3   5   8          4.73          4.85         0.50 o
   4   5   8         14.05         17.24         0.89 o
   5   5   8          0.55          1.03         0.47 o
   6   5   8         13.47         13.11         0.88 o
   7   5   8          0.84          2.79         0.55 o
   8   5   8         54.06         51.26         1.55 o
   9   5   8        158.60        160.70         4.48 o
  10   5   8         32.74         34.02         1.46 o
  11   5   8          1.14          2.45         0.52 o
  12   5   8          1.89          1.77         0.55 o
  13   5   8         26.07         33.30         1.45 o
  14   5   8         42.79         57.15         2.57 o
 -17   6   8          5.05          5.41         0.45 o
 -16   6   8          0.40          0.66         0.24 o
 -15   6   8          0.16         -0.25         0.41 o
 -14   6   8          0.38         -0.44         0.47 o
 -13   6   8         56.79         50.82         2.09 o
 -12   6   8         37.33         38.60         2.12 o
 -11   6   8         22.40         21.24         1.58 o
 -10   6   8         10.19         15.68         1.40 o
  -9   6   8         13.31         13.83         1.37 o
  -8   6   8         42.42         38.84         1.77 o
  -7   6   8          0.01          0.47         0.39 o
  -6   6   8        125.42        125.99         4.34 o
  -5   6   8        113.65        102.98         2.84 o
  -4   6   8          0.40          0.49         0.47 o
  -3   6   8         54.13         62.79         1.68 o
  -2   6   8         12.84         13.27         0.72 o
  -1   6   8         50.59         42.68         1.36 o
   0   6   8         13.12         14.74         0.82 o
   1   6   8        107.66        101.60         2.08 o
   2   6   8         13.03          7.93         0.63 o
   3   6   8         24.76         19.81         1.06 o
   4   6   8         27.51         24.19         1.15 o
   5   6   8         14.06         15.47         0.93 o
   6   6   8          1.81          2.54         0.49 o
   7   6   8         12.18         14.22         0.89 o
   8   6   8          3.30          2.77         0.44 o
   9   6   8         27.96         30.18         1.15 o
  10   6   8          4.10          4.39         0.54 o
  11   6   8          9.04          8.95         0.84 o
  12   6   8          1.12          3.85         0.83 o
 -14   7   8          0.02         -0.31         0.31 o
 -13   7   8          0.00         -0.38         0.38 o
 -12   7   8          3.18          2.68         0.35 o
 -11   7   8         12.35          8.42         0.67 o
 -10   7   8         15.71         18.38         1.04 o
  -9   7   8         40.26         50.41         2.06 o
  -8   7   8          0.51          0.64         0.42 o
  -7   7   8          0.10         -0.10         0.52 o
  -6   7   8          1.06          3.48         0.61 o
  -5   7   8          0.41          0.08         0.43 o
  -4   7   8          8.45         11.35         0.94 o
  -3   7   8         10.08         11.06         0.93 o
  -2   7   8         52.05         57.36         2.03 o
  -1   7   8          6.36          3.43         0.71 o
   0   7   8         11.27         13.46         0.82 o
   1   7   8          5.59          7.53         0.63 o
   2   7   8          0.69          0.60         0.36 o
   3   7   8        101.66        106.48         2.13 o
   4   7   8          0.05          0.45         0.43 o
   5   7   8          0.30          0.59         0.53 o
   6   7   8          0.03          0.51         0.39 o
   7   7   8          0.41          0.65         0.36 o
   8   7   8         38.83         47.47         1.73 o
   9   7   8          0.14          0.03         0.46 o
 -10   8   8         11.03         10.02         0.81 o
  -9   8   8          0.19          0.10         0.31 o
  -8   8   8         10.62         10.23         0.78 o
  -7   8   8         11.39         13.03         0.91 o
  -6   8   8          0.85          1.99         0.40 o
  -5   8   8         35.30         35.59         2.23 o
  -4   8   8          0.25          0.68         0.38 o
  -3   8   8          0.63          2.13         0.44 o
  -2   8   8          4.97          4.25         0.57 o
  -1   8   8         14.79         16.40         0.95 o
   0   8   8          0.24          0.53         0.35 o
   1   8   8          0.57         -0.20         0.53 o
   2   8   8          3.43          3.93         0.80 o
   3   8   8          0.04          0.06         0.49 o
   4   8   8         14.07         14.12         1.28 o
   5   8   8          5.29          5.27         0.78 o
 -22   1   9          0.55          0.35         0.32 o
 -21   1   9         22.43         20.06         0.85 o
 -20   1   9          6.95          5.94         0.73 o
 -19   1   9          2.35          4.13         0.53 o
 -18   1   9         11.06          6.92         0.60 o
 -17   1   9          0.99          0.29         0.46 o
 -16   1   9          2.91          2.16         0.60 o
 -15   1   9         40.18         37.11         1.91 o
 -14   1   9         11.94         17.78         1.36 o
 -13   1   9         27.40         25.72         1.46 o
 -12   1   9        224.10        220.24         4.11 o
 -11   1   9        182.99        227.48         6.00 o
 -10   1   9        174.41        195.25        10.53 o
  -9   1   9         72.27         59.27         2.97 o
  -8   1   9         42.05         41.29         2.08 o
  -7   1   9        176.16        179.10         4.33 o
  -6   1   9         15.19         16.90         1.33 o
  -5   1   9          4.21          6.74         1.80 o
  -4   1   9        728.94        695.95        28.22 o
  -3   1   9          0.13          4.47         1.59 o
  -2   1   9         93.95         87.47         3.75 o
  -1   1   9        263.18        224.30         5.94 o
   0   1   9        346.38        376.09         7.42 o
   1   1   9          6.22         11.85         1.56 o
   2   1   9          0.00          0.35         0.75 o
   3   1   9        148.47        163.68         5.39 o
   4   1   9         93.35         78.93         9.45 o
   5   1   9          6.47          4.21         0.99 o
   6   1   9        156.70        136.39         2.99 o
   7   1   9         21.10         22.13         1.15 o
   8   1   9        119.57        103.28         2.71 o
   9   1   9        150.10        133.65         2.51 o
  10   1   9         51.65         49.64         1.56 o
  11   1   9          5.19          2.82         0.46 o
  12   1   9          4.74          6.20         0.66 o
  13   1   9         34.71         34.30         1.42 o
  14   1   9          6.44          8.11         0.69 o
  15   1   9          0.65          0.57         0.38 o
  16   1   9          2.87          2.34         0.54 o
  17   1   9          3.26          5.71         0.91 o
 -22   2   9          4.30          3.72         0.58 o
 -21   2   9          2.44          2.77         0.43 o
 -20   2   9         49.73         50.05         1.80 o
 -19   2   9          6.63          7.60         0.91 o
 -18   2   9         37.65         32.85         1.86 o
 -17   2   9         23.40         20.67         1.20 o
 -16   2   9          7.89          9.38         0.90 o
 -15   2   9          0.04          0.48         0.45 o
 -14   2   9         77.25         65.60         2.02 o
 -13   2   9        131.10        122.75         3.45 o
 -12   2   9         18.64         23.49         1.18 o
 -11   2   9        361.73        362.09         4.20 o
 -10   2   9         22.08         25.44         1.60 o
  -9   2   9         44.95         48.23         2.42 o
  -8   2   9          1.42          3.16         0.70 o
  -7   2   9          0.25          1.83         0.55 o
  -6   2   9         24.18         22.14         1.74 o
  -5   2   9          9.05          8.59         1.01 o
  -4   2   9        473.12        562.05        13.01 o
  -3   2   9         14.57         15.56         1.77 o
  -2   2   9        368.70        375.90         9.13 o
  -1   2   9         67.89         71.24         3.60 o
   0   2   9        155.66        155.95         4.82 o
   1   2   9         77.67         80.28         3.81 o
   2   2   9          2.17          4.49         1.21 o
   3   2   9        112.14        103.16        15.45 o
   4   2   9         26.68         23.27         4.38 o
   5   2   9        349.13        324.75         3.91 o
   6   2   9         39.69         43.02         1.07 o
   7   2   9        100.77         90.07         1.58 o
   8   2   9         29.72         25.71         0.96 o
   9   2   9        282.16        265.32         3.43 o
  10   2   9         16.45         14.91         0.79 o
  11   2   9          3.57          3.94         0.50 o
  12   2   9          4.40          4.03         0.52 o
  13   2   9          0.85          1.10         0.33 o
  14   2   9         21.21         18.45         0.89 o
  15   2   9          0.06         -0.25         0.25 o
  16   2   9          2.29          1.83         0.65 o
  17   2   9          4.71          5.49         0.80 o
 -21   3   9          2.00          3.01         0.63 o
 -20   3   9         12.52          9.40         0.79 o
 -19   3   9         71.60         63.05         2.15 o
 -18   3   9         30.53         22.41         1.48 o
 -17   3   9         27.08         31.71         1.83 o
 -16   3   9          4.88          6.97         0.76 o
 -15   3   9         10.16         15.57         0.94 o
 -14   3   9         17.93         21.54         1.14 o
 -13   3   9         10.27          7.67         0.73 o
 -12   3   9         36.80         45.43         1.90 o
 -11   3   9          2.83          2.28         0.60 o
 -10   3   9          0.01          1.23         0.37 o
  -9   3   9         27.54         28.74         1.13 o
  -8   3   9         27.40         34.93         1.72 o
  -7   3   9        136.72        152.46         3.83 o
  -6   3   9         11.60         10.30         1.06 o
  -5   3   9        127.90        113.25         3.26 o
  -4   3   9          3.95          3.92         1.02 o
  -3   3   9        218.72        212.35         8.40 o
  -2   3   9          2.46          1.51         1.03 o
  -1   3   9        180.50        207.55         8.34 o
   0   3   9        448.39        391.65         9.89 o
   1   3   9          0.18          0.05         1.52 o
   2   3   9        323.84        275.33        21.56 o
   3   3   9         57.57         55.41         1.10 o
   4   3   9        263.95        275.88         3.29 o
   5   3   9        330.55        330.40         4.78 o
   6   3   9         90.77         85.41         1.51 o
   7   3   9        346.40        322.18         3.81 o
   8   3   9         37.53         38.93         1.10 o
   9   3   9        197.89        181.14         4.40 o
  10   3   9         36.34         33.74         1.24 o
  11   3   9          0.42          1.07         0.35 o
  12   3   9         79.89         73.44         1.91 o
  13   3   9          0.01          0.26         0.32 o
  14   3   9          6.27          5.14         0.55 o
  15   3   9          0.08         -0.01         0.27 o
  16   3   9          2.59          2.57         0.58 o
 -20   4   9          0.61          0.18         0.25 o
 -19   4   9         28.11         30.80         1.33 o
 -18   4   9         15.57         18.33         1.22 o
 -17   4   9          6.64          6.83         0.98 o
 -16   4   9        160.41        164.28         4.48 o
 -15   4   9          0.62          2.33         0.84 o
 -14   4   9         26.91         27.90         1.43 o
 -13   4   9         25.12         26.68         1.28 o
 -12   4   9          7.06          5.80         0.82 o
 -11   4   9          0.14         -0.50         0.50 o
 -10   4   9         20.66         18.84         1.04 o
  -9   4   9         55.95         61.29         1.86 o
  -8   4   9         90.57         81.42         2.30 o
  -7   4   9          0.12          0.68         0.86 o
  -6   4   9        190.27        204.80         3.33 o
  -5   4   9         88.88         90.02         2.31 o
  -4   4   9         39.24         30.42         1.21 o
  -3   4   9          7.82          9.07         0.60 o
  -2   4   9         12.24         16.05         0.71 o
  -1   4   9          1.00          0.68         0.49 o
   0   4   9          0.20          0.68         0.45 o
   1   4   9        145.29        143.20         1.99 o
   2   4   9        104.92        101.86         1.72 o
   3   4   9          0.02          0.49         0.34 o
   4   4   9        132.81        121.08         2.00 o
   5   4   9         28.35         26.46         0.94 o
   6   4   9         49.21         47.32         1.25 o
   7   4   9        164.55        152.22         2.26 o
   8   4   9        116.47        107.55         2.28 o
   9   4   9         33.71         32.38         1.42 o
  10   4   9          0.36          0.63         0.51 o
  11   4   9          7.36          9.99         0.74 o
  12   4   9          0.53          0.14         0.38 o
  13   4   9          5.11          4.62         0.49 o
  14   4   9          0.52          0.54         0.25 o
  15   4   9          0.08          0.27         0.47 o
 -18   5   9         14.21         14.78         0.87 o
 -17   5   9          1.82          0.88         0.91 o
 -16   5   9         16.07         19.36         1.32 o
 -15   5   9          8.50         13.23         1.03 o
 -14   5   9          2.78          3.05         0.57 o
 -13   5   9         14.44         15.72         1.33 o
 -12   5   9         10.56         13.32         1.27 o
 -11   5   9         17.39         17.44         1.16 o
 -10   5   9         16.63         23.67         1.36 o
  -9   5   9          5.95          6.70         0.90 o
  -8   5   9          4.18          3.07         0.85 o
  -7   5   9         40.56         37.42         1.74 o
  -6   5   9         18.20         20.06         1.58 o
  -5   5   9         19.92         17.50         1.07 o
  -4   5   9        118.75        106.11         3.15 o
  -3   5   9         75.93         74.56         2.01 o
  -2   5   9          4.89          4.19         0.61 o
  -1   5   9          2.52          3.80         0.61 o
   0   5   9         18.59         17.55         0.93 o
   1   5   9        261.64        226.53         3.12 o
   2   5   9         13.40         15.67         0.87 o
   3   5   9          0.29          1.50         0.52 o
   4   5   9          1.62          0.33         0.34 o
   5   5   9         16.45         15.96         0.85 o
   6   5   9         13.71         12.96         0.89 o
   7   5   9          6.47          4.94         0.65 o
   8   5   9          2.63          1.65         0.49 o
   9   5   9          0.84          1.07         0.54 o
  10   5   9         21.89         20.81         1.45 o
  11   5   9         26.94         29.40         1.62 o
  12   5   9         13.27         16.58         1.11 o
  13   5   9         10.96         13.91         1.38 o
 -16   6   9          4.28          2.79         0.42 o
 -15   6   9          0.00         -0.12         0.29 o
 -14   6   9          0.85          1.22         0.41 o
 -13   6   9          0.50          1.06         0.51 o
 -12   6   9          1.41          0.45         0.49 o
 -11   6   9          0.07         -0.21         0.60 o
 -10   6   9          5.18          9.92         1.11 o
  -9   6   9          0.03          0.31         0.67 o
  -8   6   9         10.07          8.07         0.69 o
  -7   6   9          3.69          1.19         0.41 o
  -6   6   9         12.68         11.18         0.98 o
  -5   6   9         16.02         22.59         1.34 o
  -4   6   9         22.55         17.17         1.17 o
  -3   6   9          0.01          0.51         0.42 o
  -2   6   9         20.97         28.00         1.28 o
  -1   6   9         65.46         67.13         1.70 o
   0   6   9          1.89          0.73         0.37 o
   1   6   9          0.32          0.07         0.37 o
   2   6   9          3.99          5.29         0.53 o
   3   6   9         16.02         15.75         0.94 o
   4   6   9          0.42          0.39         0.40 o
   5   6   9          9.06         14.48         0.88 o
   6   6   9          7.17          7.11         0.67 o
   7   6   9          6.54          9.32         0.73 o
   8   6   9         42.19         49.69         1.72 o
   9   6   9          2.25          2.59         0.67 o
  10   6   9          7.75         12.48         0.95 o
  11   6   9          0.44          0.96         0.34 o
 -13   7   9          2.14          2.41         0.31 o
 -12   7   9          2.63          4.59         0.39 o
 -11   7   9          3.39          3.43         0.45 o
 -10   7   9         13.95         13.46         0.97 o
  -9   7   9          1.75          2.31         0.49 o
  -8   7   9          1.42          0.61         0.40 o
  -7   7   9         25.60         24.66         1.22 o
  -6   7   9         12.55         19.79         1.13 o
  -5   7   9          6.96          9.66         0.83 o
  -4   7   9         22.85         23.98         1.22 o
  -3   7   9         56.96         62.82         4.65 o
  -2   7   9          7.62          5.69         1.11 o
  -1   7   9          6.29          4.18         0.75 o
   0   7   9          0.06         -0.29         0.50 o
   1   7   9          3.35          2.76         0.52 o
   2   7   9          6.71          6.16         0.64 o
   3   7   9          2.51          1.41         0.39 o
   4   7   9         28.67         26.32         1.45 o
   5   7   9          2.61          3.02         0.51 o
   6   7   9          3.82          3.41         0.48 o
   7   7   9         10.96          7.39         0.70 o
   8   7   9          0.36          0.80         0.42 o
  -8   8   9          0.00          0.41         0.34 o
  -7   8   9          0.05          0.73         0.46 o
  -6   8   9          4.77          2.58         0.42 o
  -5   8   9          2.23          1.61         0.39 o
  -4   8   9          0.00          0.66         0.33 o
  -3   8   9         13.01         13.65         0.82 o
  -2   8   9          2.66          1.46         0.44 o
  -1   8   9          0.00          0.32         0.28 o
   0   8   9          2.05          2.32         0.59 o
   1   8   9          2.43          1.26         0.35 o
   2   8   9          9.78          8.79         0.66 o
   3   8   9         11.74         14.47         1.26 o
 -22   0  10         22.68         25.62         1.44 o
 -21   0  10          0.05         -0.78         0.78 o
 -20   0  10          5.86          5.13         0.61 o
 -19   0  10          3.49          2.55         0.55 o
 -18   0  10         13.51         14.34         1.53 o
 -17   0  10         12.65          6.67         1.20 o
 -16   0  10         12.65          8.57         1.40 o
 -15   0  10          0.73         -0.13         0.70 o
 -14   0  10        130.40        125.25         3.53 o
 -13   0  10        179.00        164.38         4.01 o
 -12   0  10        301.77        337.11         7.17 o
 -11   0  10         10.69         11.69         3.72 o
 -10   0  10         10.35          4.45         1.35 o
  -9   0  10          0.37          2.44         2.16 o
  -8   0  10        149.94        161.99        11.14 o
  -7   0  10         16.51         17.38         3.95 o
  -6   0  10       1168.47       1259.02        30.54 o
  -5   0  10        257.00        287.72        14.38 o
  -4   0  10        256.01        248.70        13.01 o
  -3   0  10       2422.00       2321.54        39.56 o
  -2   0  10          0.02         -0.75         1.97 o
  -1   0  10          2.11          7.49         2.48 o
   0   0  10        618.83        562.29        18.49 o
   1   0  10       1206.84       1247.29        27.45 o
   2   0  10         47.25         58.19         5.92 o
   3   0  10         74.88         68.09         8.97 o
   4   0  10        794.01        609.42        24.01 o
   5   0  10          0.20          0.43         0.41 o
   6   0  10        198.87        195.48         4.14 o
   7   0  10        139.37        129.22         3.84 o
   8   0  10         11.49          9.11         1.10 o
   9   0  10        440.45        388.56        12.29 o
  10   0  10         19.05         13.34         1.38 o
  11   0  10          3.95          3.18         0.59 o
  12   0  10          2.14          2.31         0.51 o
  13   0  10          3.22          1.57         0.94 o
  14   0  10          4.20          6.35         0.85 o
  15   0  10          0.17          0.19         0.39 o
 -22   1  10         13.40         11.93         0.69 o
 -21   1  10         44.58         44.12         1.19 o
 -20   1  10          0.22          0.35         0.35 o
 -19   1  10          0.07         -0.01         0.39 o
 -18   1  10          0.47          0.53         0.42 o
 -17   1  10          5.88          5.44         0.59 o
 -16   1  10          5.41          4.79         0.69 o
 -15   1  10          0.02          0.64         0.54 o
 -14   1  10         39.34         39.88         2.01 o
 -13   1  10         51.72         47.76         2.19 o
 -12   1  10          5.20          6.86         0.81 o
 -11   1  10          3.03          5.11         1.34 o
 -10   1  10         59.40         57.31         1.71 o
  -9   1  10         46.69         40.87         2.16 o
  -8   1  10         19.37         20.25         1.51 o
  -7   1  10         71.17         57.99         4.70 o
  -6   1  10        310.80        275.47        10.01 o
  -5   1  10        432.30        442.57        15.71 o
  -4   1  10         17.86         23.23         2.89 o
  -3   1  10        271.43        215.92         8.40 o
  -2   1  10          1.26          5.29         1.85 o
  -1   1  10          4.47          3.59         1.14 o
   0   1  10         10.07          6.84         1.51 o
   1   1  10         28.21         20.97         2.30 o
   2   1  10        157.28        136.63         5.65 o
   3   1  10          0.48          0.33         1.17 o
   4   1  10         25.30         28.15         1.21 o
   5   1  10         35.31         39.74         1.09 o
   6   1  10          0.58          1.75         0.34 o
   7   1  10         64.83         63.60         1.93 o
   8   1  10         57.92         56.57         1.86 o
   9   1  10          6.98          7.41         0.73 o
  10   1  10         19.03         23.25         1.09 o
  11   1  10          0.43          0.57         0.39 o
  12   1  10          6.48          7.90         0.61 o
  13   1  10         48.12         47.05         1.56 o
  14   1  10          0.52          0.83         0.38 o
  15   1  10         47.13         54.23         1.47 o
  16   1  10         10.24         10.09         1.17 o
 -21   2  10         17.40         17.11         0.71 o
 -20   2  10          1.95          2.79         0.88 o
 -19   2  10          9.84          9.82         0.97 o
 -18   2  10         15.60         17.31         1.00 o
 -17   2  10         63.17         55.23         1.99 o
 -16   2  10          1.80          1.46         0.51 o
 -15   2  10        104.47         95.97         2.61 o
 -14   2  10         68.64         63.38         2.18 o
 -13   2  10        102.13        100.95         2.75 o
 -12   2  10          0.37          1.18         0.47 o
 -11   2  10         74.98         92.07         2.08 o
 -10   2  10         23.24         24.19         1.07 o
  -9   2  10         57.45         59.83         1.63 o
  -8   2  10        104.52         98.75         2.76 o
  -7   2  10        564.78        572.88        16.89 o
  -6   2  10         68.23         54.65         4.42 o
  -5   2  10        548.46        535.83        28.64 o
  -4   2  10        331.92        282.93         9.70 o
  -3   2  10        100.08         93.73         4.41 o
  -2   2  10        552.42        538.84        11.28 o
  -1   2  10          6.34          5.34         1.36 o
   0   2  10        306.21        300.03         7.71 o
   1   2  10         20.69         21.27         2.18 o
   2   2  10        215.62        221.35        14.37 o
   3   2  10        697.07        689.17         7.47 o
   4   2  10          8.13          5.96         0.43 o
   5   2  10        840.10        808.16         9.66 o
   6   2  10         29.29         29.70         1.02 o
   7   2  10          4.07          5.72         0.63 o
   8   2  10         10.13         13.81         0.72 o
   9   2  10          3.58          4.18         0.47 o
  10   2  10        194.63        180.69         2.73 o
  11   2  10          7.75          7.05         0.54 o
  12   2  10          8.01          8.05         0.60 o
  13   2  10          7.76          5.97         0.57 o
  14   2  10          0.13          0.12         0.32 o
  15   2  10          2.52          2.10         0.68 o
  16   2  10          0.00          0.08         0.36 o
 -21   3  10          6.26          7.51         0.75 o
 -20   3  10          0.01          0.90         0.28 o
 -19   3  10         16.19         16.69         0.88 o
 -18   3  10         20.66         22.70         1.41 o
 -17   3  10         11.48         11.78         0.84 o
 -16   3  10          0.60          1.31         0.59 o
 -15   3  10          4.65          2.19         0.57 o
 -14   3  10          4.07          5.54         0.61 o
 -13   3  10          3.66          3.94         0.55 o
 -12   3  10         10.58          9.57         0.77 o
 -11   3  10          8.31          4.71         0.66 o
 -10   3  10          1.32          2.28         0.57 o
  -9   3  10         42.16         47.87         1.51 o
  -8   3  10          7.37         10.07         0.73 o
  -7   3  10         61.88         64.11         1.63 o
  -6   3  10         22.92         31.60         1.27 o
  -5   3  10        351.69        357.67         4.21 o
  -4   3  10         49.70         50.19         1.44 o
  -3   3  10        142.22        160.10         2.62 o
  -2   3  10         26.60         25.20         1.16 o
  -1   3  10          0.35          2.35         0.39 o
   0   3  10        167.51        182.64         2.14 o
   1   3  10        601.85        645.46         4.88 o
   2   3  10          0.06          0.71         0.31 o
   3   3  10         12.84          8.77         0.59 o
   4   3  10        126.20        140.00         2.05 o
   5   3  10         13.00         11.59         0.63 o
   6   3  10         13.87          8.96         0.65 o
   7   3  10          0.63          1.15         0.32 o
   8   3  10         96.21        107.85         3.35 o
   9   3  10          9.54          8.60         0.65 o
  10   3  10         23.51         25.74         1.06 o
  11   3  10         67.22         69.22         1.84 o
  12   3  10          1.28          1.29         0.34 o
  13   3  10         22.56         26.26         0.98 o
  14   3  10         14.23         21.24         0.88 o
 -19   4  10          0.61          2.27         0.45 o
 -18   4  10         29.27         31.15         1.43 o
 -17   4  10          0.34          1.08         0.56 o
 -16   4  10          9.82         10.83         1.13 o
 -15   4  10          4.52          4.82         0.65 o
 -14   4  10         10.93          9.58         0.89 o
 -13   4  10          0.42          0.12         0.34 o
 -12   4  10         12.55         12.84         0.85 o
 -11   4  10          2.99          1.68         0.71 o
 -10   4  10        109.09        107.37         2.49 o
  -9   4  10         92.31         92.25         2.27 o
  -8   4  10        137.46        125.15         2.63 o
  -7   4  10         27.55         24.96         1.19 o
  -6   4  10        101.38         88.32         3.13 o
  -5   4  10          0.06          1.04         0.37 o
  -4   4  10          0.14          0.75         0.38 o
  -3   4  10         72.15         64.16         1.59 o
  -2   4  10         23.32         23.36         0.97 o
  -1   4  10        710.48        686.08         9.54 o
   0   4  10         29.22         36.44         0.99 o
   1   4  10         21.70         18.55         0.77 o
   2   4  10         48.70         45.94         1.21 o
   3   4  10         30.60         31.32         1.01 o
   4   4  10         19.54         19.30         0.84 o
   5   4  10         35.10         35.41         1.03 o
   6   4  10        145.74        139.83         2.33 o
   7   4  10        127.49        119.53         2.41 o
   8   4  10          4.02          5.65         0.71 o
   9   4  10         55.31         54.77         2.09 o
  10   4  10          1.27          1.33         0.54 o
  11   4  10          2.80          1.12         0.59 o
  12   4  10         10.78         13.71         1.07 o
  13   4  10          5.60          6.54         0.67 o
 -18   5  10         19.82         21.35         1.16 o
 -17   5  10         42.99         39.18         1.16 o
 -16   5  10         58.34         60.84         2.03 o
 -15   5  10         20.45         29.38         1.59 o
 -14   5  10          0.34          0.19         0.37 o
 -13   5  10          0.12          0.07         0.46 o
 -12   5  10          0.01          0.55         0.53 o
 -11   5  10          0.89          0.71         0.80 o
 -10   5  10         89.09        109.97         2.81 o
  -9   5  10         85.69         79.77         2.96 o
  -8   5  10          1.73          3.47         0.75 o
  -7   5  10         66.57         85.24         2.14 o
  -6   5  10         17.95         17.11         0.97 o
  -5   5  10          6.09         10.28         1.07 o
  -4   5  10          0.10          0.11         0.37 o
  -3   5  10        251.13        261.12         3.96 o
  -2   5  10         77.61         86.79         2.22 o
  -1   5  10         34.55         28.82         1.33 o
   0   5  10          0.67          1.18         0.40 o
   1   5  10        122.72        109.83         2.21 o
   2   5  10         24.75         23.43         1.05 o
   3   5  10         20.62         26.22         1.10 o
   4   5  10         35.99         30.28         1.16 o
   5   5  10          8.28         11.53         0.68 o
   6   5  10          1.90          1.67         0.54 o
   7   5  10         22.96         23.21         1.32 o
   8   5  10          0.07          0.75         0.48 o
   9   5  10         26.90         28.94         1.71 o
  10   5  10         33.59         39.18         1.84 o
  11   5  10          3.28          5.30         0.75 o
  12   5  10          9.13         12.73         0.83 o
 -16   6  10          1.71          2.93         0.57 o
 -15   6  10          2.48          2.86         0.31 o
 -14   6  10          0.22          0.01         0.31 o
 -13   6  10          1.02         -0.06         0.27 o
 -12   6  10          0.90          0.27         0.30 o
 -11   6  10          6.00          6.04         0.65 o
 -10   6  10          1.36          1.88         0.42 o
  -9   6  10         19.15         22.20         1.03 o
  -8   6  10          0.00         -0.09         0.41 o
  -7   6  10         33.67         31.19         1.56 o
  -6   6  10          1.17          1.65         0.42 o
  -5   6  10          5.55          5.91         0.90 o
  -4   6  10         46.08         50.01         2.24 o
  -3   6  10         30.08         29.61         1.28 o
  -2   6  10        190.55        184.93         3.52 o
  -1   6  10         19.81         19.67         1.26 o
   0   6  10          8.86          7.92         0.94 o
   1   6  10          7.22          6.64         0.63 o
   2   6  10         11.10          7.91         0.68 o
   3   6  10          1.41          0.43         0.43 o
   4   6  10          0.20         -0.20         0.35 o
   5   6  10         21.75         18.51         1.13 o
   6   6  10         26.89         25.90         1.27 o
   7   6  10         18.17         17.75         1.02 o
   8   6  10          0.02          0.10         0.54 o
   9   6  10         18.31         21.33         1.18 o
  10   6  10          4.48          5.76         0.57 o
 -12   7  10          8.08          9.31         0.63 o
 -11   7  10          7.68         11.44         0.53 o
 -10   7  10          0.13          0.27         0.27 o
  -9   7  10          4.35          4.34         0.41 o
  -8   7  10          0.36          0.94         0.33 o
  -7   7  10          1.56          0.37         0.40 o
  -6   7  10         14.70         10.40         0.77 o
  -5   7  10          4.50          5.45         1.00 o
  -4   7  10         51.74         50.78         2.02 o
  -3   7  10         14.94         12.69         1.46 o
  -2   7  10          1.67          2.44         0.84 o
  -1   7  10          9.85         14.42         1.27 o
   0   7  10          0.00         -0.41         0.41 o
   1   7  10          1.12          1.03         0.39 o
   2   7  10          3.61          1.44         0.30 o
   3   7  10         31.80         30.94         1.20 o
   4   7  10          0.58          0.85         0.40 o
   5   7  10          3.59          3.24         0.47 o
   6   7  10          1.36          1.08         0.37 o
   7   7  10         31.13         34.65         1.67 o
  -5   8  10          0.51          0.88         0.36 o
  -4   8  10          5.00          5.13         0.65 o
  -3   8  10          0.09          0.31         0.33 o
  -2   8  10          0.97          1.19         0.44 o
  -1   8  10          0.14          0.07         0.44 o
 -21   1  11         12.37         12.78         0.62 o
 -20   1  11         10.31         10.47         0.55 o
 -19   1  11          5.01          4.88         0.53 o
 -18   1  11          0.08          0.24         0.48 o
 -17   1  11         45.84         45.06         1.66 o
 -16   1  11          0.55          2.04         0.40 o
 -15   1  11        157.41        153.07         2.79 o
 -14   1  11         87.44         79.41         3.60 o
 -13   1  11         28.38         27.72         1.70 o
 -12   1  11         36.60         28.45         1.72 o
 -11   1  11         95.18         79.21         2.50 o
 -10   1  11         23.91         23.68         1.43 o
  -9   1  11         77.99         77.36         2.24 o
  -8   1  11        500.38        488.98         4.92 o
  -7   1  11          2.24          3.41         1.55 o
  -6   1  11        732.26        699.20        16.44 o
  -5   1  11         37.34         22.20         2.92 o
  -4   1  11          2.08          2.22         1.12 o
  -3   1  11        106.54        105.29         6.17 o
  -2   1  11        352.09        335.07        10.92 o
  -1   1  11          4.13          2.87         1.28 o
   0   1  11         38.22         35.79         3.55 o
   1   1  11         44.80         40.62         1.68 o
   2   1  11        395.02        368.97         3.82 o
   3   1  11          6.18         10.80         0.64 o
   4   1  11        117.25        108.70         1.86 o
   5   1  11         54.94         63.74         1.54 o
   6   1  11         19.83         22.46         0.99 o
   7   1  11         48.64         46.39         1.68 o
   8   1  11         91.19         80.67         1.99 o
   9   1  11         22.42         19.95         1.03 o
  10   1  11         23.61         17.22         1.04 o
  11   1  11          5.37          6.20         0.66 o
  12   1  11         12.39         14.40         0.69 o
  13   1  11          0.59          0.40         0.37 o
  14   1  11          3.18          4.71         0.66 o
 -21   2  11         12.38         14.25         0.77 o
 -20   2  11          0.18          0.94         0.36 o
 -19   2  11          7.60          5.63         0.51 o
 -18   2  11         33.53         31.51         1.25 o
 -17   2  11          6.65          6.29         0.70 o
 -16   2  11         12.55          7.36         0.76 o
 -15   2  11          9.42         10.05         0.92 o
 -14   2  11          2.46          3.34         0.66 o
 -13   2  11          0.09          0.49         0.43 o
 -12   2  11          3.17          1.91         0.42 o
 -11   2  11         66.20         74.09         1.99 o
 -10   2  11         20.07         22.77         1.05 o
  -9   2  11         90.86        102.97         2.45 o
  -8   2  11        122.28        129.42         3.10 o
  -7   2  11         24.77         23.78         1.37 o
  -6   2  11         50.32         48.52         1.60 o
  -5   2  11          3.70          2.63         0.37 o
  -4   2  11          0.29          0.21         0.28 o
  -3   2  11          1.03          0.51         0.45 o
  -2   2  11          3.62          4.27         0.63 o
  -1   2  11         17.09         18.48         0.77 o
   0   2  11        115.93        123.97         1.59 o
   1   2  11         24.21         21.71         0.72 o
   2   2  11         33.06         39.98         1.55 o
   3   2  11         28.03         28.81         0.89 o
   4   2  11        251.37        239.23         3.56 o
   5   2  11        190.67        183.41         3.42 o
   6   2  11          0.60          1.05         0.34 o
   7   2  11          6.58          5.15         0.50 o
   8   2  11         36.72         33.53         1.24 o
   9   2  11          0.14          0.48         0.35 o
  10   2  11         13.07         15.43         0.84 o
  11   2  11         14.43         15.03         0.77 o
  12   2  11          1.30          1.26         0.33 o
  13   2  11          0.08          0.13         0.32 o
  14   2  11          0.48          0.44         0.35 o
 -20   3  11          3.47          4.10         0.47 o
 -19   3  11          0.69          1.12         0.32 o
 -18   3  11          4.76          3.86         0.45 o
 -17   3  11         12.67          9.80         0.73 o
 -16   3  11          0.01         -0.03         0.35 o
 -15   3  11          4.16          3.87         0.57 o
 -14   3  11          0.95          1.29         0.48 o
 -13   3  11          3.17          2.39         0.46 o
 -12   3  11          0.73          1.63         0.48 o
 -11   3  11          3.76          3.91         0.53 o
 -10   3  11         63.26         65.45         1.93 o
  -9   3  11         32.93         37.53         1.25 o
  -8   3  11        230.51        238.79         4.38 o
  -7   3  11          2.66          3.08         0.45 o
  -6   3  11          3.88          3.56         0.46 o
  -5   3  11          0.00          0.44         0.35 o
  -4   3  11        218.13        196.51         3.70 o
  -3   3  11        233.90        227.48         2.91 o
  -2   3  11         36.45         34.44         0.95 o
  -1   3  11         51.56         50.87         1.09 o
   0   3  11        133.24        139.15         1.72 o
   1   3  11          6.62          5.16         0.40 o
   2   3  11          7.32         11.53         0.65 o
   3   3  11        463.33        416.20         3.90 o
   4   3  11         46.21         41.59         1.15 o
   5   3  11         28.58         36.27         1.17 o
   6   3  11        134.03        116.95         2.31 o
   7   3  11          5.12          7.04         0.56 o
   8   3  11          6.59          5.51         0.62 o
   9   3  11         21.10         18.46         0.91 o
  10   3  11          6.45          5.57         0.50 o
  11   3  11          1.31          1.13         0.32 o
  12   3  11          5.98          6.38         0.53 o
  13   3  11         35.65         45.35         1.27 o
 -19   4  11         13.53         14.95         0.76 o
 -18   4  11          1.53          2.77         0.36 o
 -17   4  11          0.51          1.39         0.41 o
 -16   4  11          3.37          3.84         0.69 o
 -15   4  11          0.74          1.09         0.39 o
 -14   4  11          1.84          0.60         0.40 o
 -13   4  11         17.45         18.02         1.14 o
 -12   4  11         20.11         23.36         1.08 o
 -11   4  11         16.00         14.71         0.81 o
 -10   4  11          0.25          0.35         0.46 o
  -9   4  11          2.51          1.69         0.45 o
  -8   4  11          2.39          2.65         0.43 o
  -7   4  11        171.02        158.73         3.30 o
  -6   4  11          0.47          0.69         0.41 o
  -5   4  11         17.07         14.39         0.93 o
  -4   4  11          2.28          0.80         0.40 o
  -3   4  11          2.86          1.19         0.41 o
  -2   4  11        481.83        433.78         4.83 o
  -1   4  11         28.55         22.90         0.93 o
   0   4  11         28.00         30.12         0.97 o
   1   4  11        137.69        128.30         2.16 o
   2   4  11         18.27         15.83         0.77 o
   3   4  11         83.95         80.77         1.61 o
   4   4  11        180.13        180.44         2.40 o
   5   4  11        102.72        101.75         1.81 o
   6   4  11          0.70          1.13         0.41 o
   7   4  11          3.17          3.85         0.61 o
   8   4  11         73.31         74.52         1.99 o
   9   4  11          1.28          1.84         0.49 o
  10   4  11         16.95         18.55         1.32 o
  11   4  11          3.65          4.77         0.69 o
  12   4  11          2.81          4.15         0.58 o
 -17   5  11         14.61         18.71         0.62 o
 -16   5  11         22.55         21.83         0.90 o
 -15   5  11          1.82          2.88         0.48 o
 -14   5  11         13.60         18.51         1.00 o
 -13   5  11         23.45         25.06         0.98 o
 -12   5  11         55.76         53.57         1.50 o
 -11   5  11          1.74          1.09         0.41 o
 -10   5  11        100.62        105.13         2.57 o
  -9   5  11         19.21         13.19         0.98 o
  -8   5  11          8.64         10.62         0.75 o
  -7   5  11          0.00          0.65         0.55 o
  -6   5  11          0.01          0.04         0.34 o
  -5   5  11         17.59         19.28         1.33 o
  -4   5  11         14.46         18.24         0.93 o
  -3   5  11          1.35          3.04         0.52 o
  -2   5  11         52.74         49.34         1.68 o
  -1   5  11         11.83          9.29         0.78 o
   0   5  11          6.09          5.46         0.63 o
   1   5  11          0.01         -0.24         0.46 o
   2   5  11         10.21          8.21         0.62 o
   3   5  11          2.83          1.97         0.38 o
   4   5  11         82.96         74.43         1.75 o
   5   5  11          0.01          0.05         0.46 o
   6   5  11          9.56          8.05         0.93 o
   7   5  11          2.05          2.23         0.53 o
   8   5  11          0.01          1.03         0.59 o
   9   5  11         62.93         66.73         2.28 o
  10   5  11          0.57          0.12         0.39 o
  11   5  11          8.44          9.87         0.77 o
 -14   6  11          2.80          2.08         0.27 o
 -13   6  11          0.25          0.48         0.25 o
 -12   6  11         15.29         19.81         0.70 o
 -11   6  11         28.78         29.73         0.90 o
 -10   6  11          0.84          0.96         0.29 o
  -9   6  11          0.36          1.25         0.32 o
  -8   6  11         20.84         22.04         0.99 o
  -7   6  11         33.57         40.23         1.51 o
  -6   6  11         31.14         34.53         1.41 o
  -5   6  11         12.83         13.49         0.97 o
  -4   6  11         27.20         26.45         1.32 o
  -3   6  11          0.07          0.75         0.49 o
  -2   6  11         39.32         46.83         1.96 o
  -1   6  11         49.48         48.97         1.55 o
   0   6  11          2.33          3.97         0.54 o
   1   6  11          0.01         -0.34         0.34 o
   2   6  11          4.16          4.58         0.51 o
   3   6  11          4.79          2.84         0.44 o
   4   6  11         32.17         28.65         1.29 o
   5   6  11         19.52         19.84         1.05 o
   6   6  11          2.40          0.84         0.37 o
   7   6  11          0.43          0.84         0.41 o
   8   6  11          3.26          4.27         0.56 o
 -11   7  11          0.03          0.49         0.35 o
 -10   7  11          3.01          1.82         0.37 o
  -9   7  11          2.47          2.58         0.45 o
  -8   7  11          0.91          2.07         0.46 o
  -7   7  11          1.24          0.74         0.46 o
  -6   7  11          0.87          2.00         0.81 o
  -5   7  11         16.90         14.19         1.59 o
  -4   7  11          0.76          1.82         0.55 o
  -3   7  11         14.83         14.52         1.04 o
  -2   7  11         12.25         11.06         0.86 o
  -1   7  11          0.92          0.84         0.30 o
   0   7  11         35.79         33.41         1.14 o
   1   7  11          7.06          5.81         0.51 o
   2   7  11          0.00         -0.28         0.33 o
   3   7  11         13.61         11.66         0.98 o
   4   7  11         11.08         10.62         0.74 o
   5   7  11          0.31          0.54         0.39 o
 -21   0  12         14.71         12.09         1.00 o
 -20   0  12          8.87         11.37         0.78 o
 -19   0  12          1.34          0.64         0.37 o
 -18   0  12          3.63          2.25         0.57 o
 -17   0  12         10.17         12.34         1.13 o
 -16   0  12         20.88         21.60         2.05 o
 -15   0  12          0.02         -0.07         0.62 o
 -14   0  12          4.95          5.15         1.18 o
 -13   0  12         15.81         17.89         1.93 o
 -12   0  12         53.94         43.37         2.95 o
 -11   0  12         27.83         31.89         2.74 o
 -10   0  12         77.99         71.17         3.23 o
  -9   0  12          1.22          3.98         0.69 o
  -8   0  12         93.53        112.85         2.98 o
  -7   0  12        411.72        366.30         4.58 o
  -6   0  12        447.48        456.65        10.18 o
  -5   0  12        264.39        252.55         8.98 o
  -4   0  12        645.48        621.63        10.88 o
  -3   0  12        182.41        150.44         4.17 o
  -2   0  12         48.23         37.34         1.77 o
  -1   0  12          4.06          2.95         0.49 o
   0   0  12        319.44        304.79         5.50 o
   1   0  12         33.64         35.33         1.43 o
   2   0  12        133.14        128.48         2.76 o
   3   0  12        132.47        139.24         5.76 o
   4   0  12         34.87         28.91         1.71 o
   5   0  12        218.05        176.63         5.11 o
   6   0  12         24.74         22.06         1.67 o
   7   0  12          4.83         10.33         1.14 o
   8   0  12          7.45         10.06         1.18 o
   9   0  12         51.15         52.76         2.46 o
  10   0  12          0.24          1.03         0.46 o
  11   0  12         73.25         78.98         2.64 o
  12   0  12         65.14         70.85         2.22 o
  13   0  12          0.26          1.12         0.67 o
  14   0  12         14.53         12.44         1.05 o
 -21   1  12          4.03          3.47         0.41 o
 -20   1  12          2.11          1.91         0.27 o
 -19   1  12          0.15          0.64         0.27 o
 -18   1  12         38.01         34.52         1.29 o
 -17   1  12         10.80         11.21         0.86 o
 -16   1  12         26.19         23.68         1.26 o
 -15   1  12         16.59         14.53         0.78 o
 -14   1  12          0.59          0.54         0.34 o
 -13   1  12         44.43         37.60         1.24 o
 -12   1  12          0.84          1.01         0.54 o
 -11   1  12         38.52         43.20         1.32 o
 -10   1  12         22.59         25.68         1.11 o
  -9   1  12         32.81         29.82         1.13 o
  -8   1  12        106.29        113.60         2.15 o
  -7   1  12         18.01         25.03         1.05 o
  -6   1  12          0.45          0.96         0.57 o
  -5   1  12          1.81          3.35         0.42 o
  -4   1  12         23.07         26.85         0.94 o
  -3   1  12         44.73         54.41         1.52 o
  -2   1  12          8.07          7.90         0.49 o
  -1   1  12        195.97        217.39         3.99 o
   0   1  12        113.58        116.40         1.90 o
   1   1  12          1.32          2.34         0.30 o
   2   1  12         57.37         62.78         1.34 o
   3   1  12         21.84         21.33         0.91 o
   4   1  12          6.19          6.15         0.51 o
   5   1  12         30.06         22.04         0.88 o
   6   1  12         12.23         10.70         0.96 o
   7   1  12          0.02          0.53         0.39 o
   8   1  12         18.85         18.64         0.97 o
   9   1  12          1.28          1.87         0.49 o
  10   1  12         25.28         25.04         1.18 o
  11   1  12          0.03          0.28         0.34 o
  12   1  12          0.94          1.58         0.30 o
  13   1  12          4.99          6.32         0.99 o
  14   1  12          1.74          2.49         0.50 o
 -20   2  12          1.97          1.81         0.30 o
 -19   2  12          0.99          0.54         0.28 o
 -18   2  12          4.98          4.86         0.43 o
 -17   2  12          5.69          3.92         0.40 o
 -16   2  12          0.21          0.49         0.32 o
 -15   2  12          0.30         -0.10         0.33 o
 -14   2  12          8.69         11.96         0.80 o
 -13   2  12         17.59         16.18         0.94 o
 -12   2  12         18.20         16.17         0.97 o
 -11   2  12        421.66        394.18         6.56 o
 -10   2  12        109.24        102.70         3.14 o
  -9   2  12         90.02         87.50         3.45 o
  -8   2  12          4.27          5.75         0.70 o
  -7   2  12        143.26        126.86         2.62 o
  -6   2  12        112.70        109.66         2.46 o
  -5   2  12          0.35         -0.31         0.33 o
  -4   2  12         14.21         16.01         0.69 o
  -3   2  12          6.31          6.57         0.46 o
  -2   2  12        519.22        504.25         7.10 o
  -1   2  12        278.50        265.63         5.27 o
   0   2  12         66.61         71.04         1.20 o
   1   2  12         20.27         23.26         0.76 o
   2   2  12         61.86         64.27         1.29 o
   3   2  12        119.62        111.01         1.75 o
   4   2  12        116.22        118.76         2.04 o
   5   2  12          2.09          0.80         0.30 o
   6   2  12         15.57         22.60         0.90 o
   7   2  12         38.96         44.04         1.50 o
   8   2  12         22.20         22.72         1.00 o
   9   2  12         26.94         29.69         1.09 o
  10   2  12         22.36         25.04         1.10 o
  11   2  12         25.54         26.62         1.05 o
  12   2  12         15.20         12.67         0.79 o
  13   2  12          7.78          9.25         1.08 o
 -19   3  12          3.81          3.00         0.44 o
 -18   3  12          0.05          0.17         0.20 o
 -17   3  12          1.84          1.51         0.27 o
 -16   3  12          0.63          0.46         0.31 o
 -15   3  12          4.50          5.03         0.53 o
 -14   3  12          6.20          5.92         0.58 o
 -13   3  12          1.74          2.25         0.43 o
 -12   3  12         10.09         12.36         0.86 o
 -11   3  12         14.00         10.66         0.79 o
 -10   3  12          1.12          0.55         0.67 o
  -9   3  12          0.02          0.24         0.57 o
  -8   3  12          0.15          1.74         0.42 o
  -7   3  12        115.26        118.82         3.41 o
  -6   3  12         40.21         34.37         1.30 o
  -5   3  12          4.93          4.73         0.49 o
  -4   3  12         41.78         42.30         1.21 o
  -3   3  12         11.92         12.55         0.73 o
  -2   3  12        266.86        264.98         6.37 o
  -1   3  12        101.05        109.25         2.71 o
   0   3  12        117.42        114.47         2.18 o
   1   3  12        531.77        521.02         6.20 o
   2   3  12         51.12         50.23         1.25 o
   3   3  12         75.90         78.59         1.59 o
   4   3  12          2.58          2.42         0.42 o
   5   3  12          0.01          0.45         0.43 o
   6   3  12          0.93          0.40         0.36 o
   7   3  12         32.88         35.82         1.44 o
   8   3  12          3.05          3.09         0.43 o
   9   3  12          8.89         10.07         0.74 o
  10   3  12         28.15         32.87         1.39 o
  11   3  12          5.14          6.56         0.71 o
  12   3  12          0.14          0.29         0.54 o
 -18   4  12          1.13          1.53         0.27 o
 -17   4  12          1.47          2.13         0.31 o
 -16   4  12          0.03          0.07         0.26 o
 -15   4  12          0.20          0.47         0.28 o
 -14   4  12          9.69         11.31         0.71 o
 -13   4  12          0.17          0.22         0.33 o
 -12   4  12         26.80         30.91         1.22 o
 -11   4  12          2.05          2.91         0.40 o
 -10   4  12          0.50          0.70         0.32 o
  -9   4  12          1.04          0.56         0.43 o
  -8   4  12         18.20         20.62         1.22 o
  -7   4  12         63.85         71.05         2.25 o
  -6   4  12         25.32         28.18         1.22 o
  -5   4  12          9.95         10.82         0.70 o
  -4   4  12          3.12          4.61         0.49 o
  -3   4  12         58.18         56.31         1.57 o
  -2   4  12        103.23         93.15         2.00 o
  -1   4  12          5.06          7.42         0.59 o
   0   4  12        182.18        173.05         2.73 o
   1   4  12          5.70          3.16         0.43 o
   2   4  12          0.70          2.33         0.48 o
   3   4  12         13.10         14.46         0.71 o
   4   4  12          9.57          9.39         0.62 o
   5   4  12         32.23         32.47         1.07 o
   6   4  12         30.02         33.71         1.34 o
   7   4  12          3.61          3.56         0.52 o
   8   4  12          0.01         -0.24         0.41 o
   9   4  12         23.30         23.21         1.41 o
  10   4  12          2.58          4.85         0.69 o
  11   4  12         14.69         21.39         1.06 o
 -16   5  12          0.06          0.25         0.18 o
 -15   5  12          1.22          0.97         0.38 o
 -14   5  12          0.77          2.57         0.41 o
 -13   5  12          3.06          2.97         0.46 o
 -12   5  12          5.98          7.79         0.56 o
 -11   5  12         11.47         14.92         0.80 o
 -10   5  12         74.77         74.24         1.88 o
  -9   5  12          0.28          0.78         0.36 o
  -8   5  12         97.36        107.49         2.15 o
  -7   5  12         31.90         42.85         1.42 o
  -6   5  12         36.30         33.66         1.14 o
  -5   5  12        170.15        167.50         3.59 o
  -4   5  12         17.25         10.75         0.77 o
  -3   5  12          8.70          8.23         0.63 o
  -2   5  12         13.19         19.34         0.90 o
  -1   5  12          0.00          0.28         0.36 o
   0   5  12          7.92          6.55         0.57 o
   1   5  12          3.79          6.26         0.54 o
   2   5  12         11.01          9.34         0.67 o
   3   5  12         56.63         62.72         1.55 o
   4   5  12          6.76          5.27         0.54 o
   5   5  12          4.60          6.18         0.69 o
   6   5  12          0.89          0.46         0.36 o
   7   5  12          1.01          0.16         0.62 o
   8   5  12         19.36         26.46         1.06 o
   9   5  12          0.71          0.69         0.36 o
 -14   6  12          0.04          0.17         0.30 o
 -13   6  12          0.38          0.46         0.26 o
 -12   6  12          0.76          0.95         0.24 o
 -11   6  12          2.21          2.21         0.33 o
 -10   6  12         32.13         30.73         1.11 o
  -9   6  12          6.39          5.92         0.59 o
  -8   6  12         56.83         63.99         2.02 o
  -7   6  12          0.63          1.46         0.43 o
  -6   6  12          3.55          4.67         0.58 o
  -5   6  12         29.16         34.97         1.13 o
  -4   6  12          4.43          5.64         0.55 o
  -3   6  12         42.53         40.01         1.27 o
  -2   6  12          0.58          0.47         0.42 o
  -1   6  12          1.65          2.60         0.36 o
   0   6  12          0.00         -0.19         0.28 o
   1   6  12          5.04          4.21         0.54 o
   2   6  12          0.53          0.73         0.29 o
   3   6  12          1.42          1.80         0.39 o
   4   6  12          0.00          0.36         0.33 o
   5   6  12         24.76         27.18         1.06 o
   6   6  12          0.10         -0.12         0.29 o
   7   6  12          1.63          1.40         0.34 o
  -9   7  12         19.60         22.79         0.87 o
  -8   7  12          3.03          5.28         0.52 o
  -7   7  12         29.51         27.94         1.12 o
  -6   7  12          1.91          1.77         0.42 o
  -5   7  12          7.56         11.42         0.80 o
  -4   7  12          8.34          7.84         0.71 o
  -3   7  12          0.03          0.19         0.34 o
  -2   7  12          0.30         -0.27         0.27 o
  -1   7  12          7.90         10.28         0.78 o
   0   7  12          0.05          0.15         0.25 o
   1   7  12          4.62          3.19         0.43 o
   2   7  12          0.69          0.78         0.55 o
 -20   1  13         12.43         12.25         0.56 o
 -19   1  13          6.58          4.98         0.39 o
 -18   1  13          0.11          0.28         0.27 o
 -17   1  13         22.68         18.76         1.00 o
 -16   1  13         20.40         20.03         1.11 o
 -15   1  13         14.77         10.98         0.72 o
 -14   1  13         29.25         25.87         1.28 o
 -13   1  13          4.84          2.95         0.49 o
 -12   1  13          7.97          7.51         0.66 o
 -11   1  13         31.74         35.53         1.52 o
 -10   1  13          1.79          1.23         0.43 o
  -9   1  13          4.47          2.57         0.58 o
  -8   1  13         90.29         86.16         1.99 o
  -7   1  13        100.47         96.37         2.10 o
  -6   1  13        254.20        235.31         4.39 o
  -5   1  13        151.34        148.74         4.66 o
  -4   1  13         68.03         56.51         1.59 o
  -3   1  13         50.43         47.59         1.45 o
  -2   1  13         10.68          9.45         0.59 o
  -1   1  13         15.51         15.73         0.90 o
   0   1  13          0.10          0.85         0.35 o
   1   1  13         23.49         27.10         0.94 o
   2   1  13          0.90          1.00         0.37 o
   3   1  13         49.14         41.06         1.30 o
   4   1  13         22.03         23.70         1.01 o
   5   1  13         69.71         52.46         1.48 o
   6   1  13          6.01          8.67         0.77 o
   7   1  13         11.43         13.80         1.05 o
   8   1  13          0.10          0.16         0.43 o
   9   1  13          0.00          0.92         0.41 o
  10   1  13          1.38          1.85         0.36 o
  11   1  13          6.18          7.73         0.65 o
  12   1  13          8.31         10.47         0.89 o
 -19   2  13          5.06          3.93         0.31 o
 -18   2  13         13.94         11.45         0.66 o
 -17   2  13          0.37          0.67         0.31 o
 -16   2  13         23.67         22.90         0.93 o
 -15   2  13         15.93         11.23         0.64 o
 -14   2  13         13.26         13.09         0.72 o
 -13   2  13         17.57         20.18         0.89 o
 -12   2  13          3.29          3.16         0.41 o
 -11   2  13          0.82          0.73         0.45 o
 -10   2  13          2.05          1.69         0.46 o
  -9   2  13         22.12         17.56         0.94 o
  -8   2  13          0.74          2.11         0.45 o
  -7   2  13        105.33        104.30         2.21 o
  -6   2  13         13.96         11.76         0.78 o
  -5   2  13         90.91         92.89         2.11 o
  -4   2  13        170.13        170.59         2.57 o
  -3   2  13          0.01          0.91         0.40 o
  -2   2  13         33.39         27.84         0.84 o
  -1   2  13        122.86        114.42         1.68 o
   0   2  13        172.68        157.13         2.79 o
   1   2  13          2.63          5.18         0.43 o
   2   2  13         24.10         27.56         0.85 o
   3   2  13          0.08          0.91         0.39 o
   4   2  13         18.79         18.70         0.74 o
   5   2  13         56.87         55.69         1.37 o
   6   2  13          0.25          0.46         0.29 o
   7   2  13          3.19          3.47         0.52 o
   8   2  13         17.23         15.50         0.89 o
   9   2  13          3.96          2.84         0.56 o
  10   2  13          8.25         11.77         0.85 o
  11   2  13          8.78          9.92         0.68 o
  12   2  13          2.44          1.58         0.59 o
 -19   3  13          2.28          1.60         0.40 o
 -18   3  13          1.56          1.33         0.27 o
 -17   3  13          0.06         -0.25         0.25 o
 -16   3  13          2.24          1.98         0.29 o
 -15   3  13          2.59          2.01         0.33 o
 -14   3  13          0.46          0.13         0.29 o
 -13   3  13         19.64         19.18         0.83 o
 -12   3  13          7.03          7.42         0.56 o
 -11   3  13          2.28          2.56         0.49 o
 -10   3  13         15.98         13.77         0.96 o
  -9   3  13          1.85          2.13         0.38 o
  -8   3  13          0.28          0.58         0.42 o
  -7   3  13         11.53         13.84         0.85 o
  -6   3  13         31.96         32.86         1.26 o
  -5   3  13        171.27        163.99         2.88 o
  -4   3  13         15.23         13.25         0.64 o
  -3   3  13          1.33          1.11         0.35 o
  -2   3  13          4.70          6.29         1.36 o
  -1   3  13        108.17        105.54         3.14 o
   0   3  13         56.60         57.75         1.85 o
   1   3  13         42.50         44.71         1.24 o
   2   3  13          7.12          5.11         0.48 o
   3   3  13         78.41         68.45         1.69 o
   4   3  13         91.44         97.12         1.82 o
   5   3  13          6.58          6.65         0.53 o
   6   3  13         46.42         41.26         1.15 o
   7   3  13         69.43         77.97         2.07 o
   8   3  13         31.08         27.33         1.11 o
   9   3  13          6.56          8.01         0.70 o
  10   3  13          0.22         -0.25         0.32 o
  11   3  13          1.99          5.17         0.80 o
 -17   4  13          0.69          0.35         0.20 o
 -16   4  13          1.13          1.21         0.25 o
 -15   4  13          0.31          0.25         0.26 o
 -14   4  13         12.78         17.43         0.68 o
 -13   4  13          0.02         -0.11         0.25 o
 -12   4  13         26.24         31.80         0.89 o
 -11   4  13          0.47          2.31         0.53 o
 -10   4  13        144.96        141.54         3.59 o
  -9   4  13          2.16          6.19         0.73 o
  -8   4  13         82.11         79.96         2.58 o
  -7   4  13         12.03         14.98         0.71 o
  -6   4  13          0.35          0.24         0.32 o
  -5   4  13          5.98          8.10         0.61 o
  -4   4  13          0.03          0.34         0.34 o
  -3   4  13         36.15         29.82         1.03 o
  -2   4  13         17.58         17.88         0.89 o
  -1   4  13         51.83         50.97         1.44 o
   0   4  13          9.20          7.56         0.60 o
   1   4  13         44.33         43.05         1.32 o
   2   4  13          4.31          2.01         0.41 o
   3   4  13          2.38          2.14         0.44 o
   4   4  13          0.15          0.40         0.34 o
   5   4  13         70.10         66.46         1.72 o
   6   4  13          3.74          2.78         0.50 o
   7   4  13          1.24          1.94         0.42 o
   8   4  13         55.52         62.17         1.74 o
   9   4  13          7.35         12.13         0.87 o
  10   4  13          2.02          2.04         0.53 o
 -15   5  13          0.75          0.81         0.28 o
 -14   5  13          0.37          0.08         0.23 o
 -13   5  13          0.98          0.51         0.26 o
 -12   5  13          0.68          0.77         0.35 o
 -11   5  13         17.38         26.35         1.44 o
 -10   5  13         11.28         13.71         0.85 o
  -9   5  13         20.19         19.11         0.85 o
  -8   5  13         28.42         33.27         1.15 o
  -7   5  13          0.45          0.83         0.38 o
  -6   5  13         37.33         35.01         1.07 o
  -5   5  13          4.19          5.34         0.49 o
  -4   5  13          0.05          0.00         0.31 o
  -3   5  13         22.44         22.73         0.90 o
  -2   5  13          0.92          0.41         0.47 o
  -1   5  13          1.49          1.28         0.39 o
   0   5  13          1.52          0.80         0.29 o
   1   5  13          1.80          1.67         0.35 o
   2   5  13         19.73         19.75         0.83 o
   3   5  13          0.57          1.08         0.37 o
   4   5  13          2.23          2.40         0.45 o
   5   5  13          2.91          2.09         0.34 o
   6   5  13          0.00         -0.10         0.32 o
   7   5  13         24.79         30.21         1.01 o
   8   5  13          0.79          1.55         0.38 o
 -12   6  13          1.25          0.58         0.37 o
 -11   6  13          3.54          3.05         0.32 o
 -10   6  13          2.80          5.85         0.45 o
  -9   6  13          5.19          6.08         0.58 o
  -8   6  13          4.81          7.64         0.59 o
  -7   6  13         11.14         10.57         0.66 o
  -6   6  13          9.34         10.85         0.70 o
  -5   6  13         13.64         16.28         0.70 o
  -4   6  13          1.85          1.33         0.31 o
  -3   6  13         28.18         32.16         1.03 o
  -2   6  13          0.00          0.07         0.30 o
  -1   6  13         34.57         32.58         1.04 o
   0   6  13          1.51          2.90         0.37 o
   1   6  13          1.99          3.15         0.40 o
   2   6  13         11.01         11.32         0.59 o
   3   6  13          2.95          3.64         0.36 o
   4   6  13          2.10          1.76         0.27 o
   5   6  13          7.90          8.86         0.65 o
  -6   7  13          1.40          1.13         0.38 o
  -5   7  13          1.20          1.22         0.31 o
  -4   7  13          4.64          4.97         0.47 o
  -3   7  13          0.12          0.23         0.24 o
  -2   7  13          0.18          0.03         0.33 o
 -19   0  14          1.23          0.91         0.46 o
 -18   0  14          0.34          0.22         0.32 o
 -17   0  14         24.30         21.45         1.18 o
 -16   0  14         10.90         12.83         1.01 o
 -15   0  14          0.65          1.20         0.50 o
 -14   0  14         28.81         24.65         1.57 o
 -13   0  14          0.00         -0.57         0.69 o
 -12   0  14          1.02          0.84         0.74 o
 -11   0  14         57.59         71.49         4.80 o
 -10   0  14         74.88         68.57         4.51 o
  -9   0  14        150.14        131.91         3.39 o
  -8   0  14          2.34          7.29         0.92 o
  -7   0  14         71.87         66.51         2.44 o
  -6   0  14         63.99         86.34         6.61 o
  -5   0  14         29.51         40.83         2.03 o
  -4   0  14          0.15          1.56         0.47 o
  -3   0  14          0.54         -0.47         0.66 o
  -2   0  14         28.03         26.10         2.05 o
  -1   0  14          0.91          1.77         1.08 o
   0   0  14        439.56        394.34        21.02 o
   1   0  14          4.59          6.57         0.78 o
   2   0  14          4.45          3.66         0.62 o
   3   0  14         74.09         75.83         2.82 o
   4   0  14          3.07          4.94         1.12 o
   5   0  14         37.74         33.66         2.71 o
   6   0  14         56.23         61.78         3.58 o
   7   0  14         11.21         10.95         1.11 o
   8   0  14         32.44         41.58         2.81 o
   9   0  14          0.44          1.32         0.81 o
  10   0  14         11.48         11.38         0.93 o
  11   0  14         27.00         33.04         3.28 o
 -19   1  14          0.13         -0.06         0.16 o
 -18   1  14          0.44          0.36         0.21 o
 -17   1  14          3.15          2.41         0.34 o
 -16   1  14          0.00          0.18         0.29 o
 -15   1  14         22.12         21.42         0.80 o
 -14   1  14          0.09          0.35         0.34 o
 -13   1  14          3.09          1.93         0.43 o
 -12   1  14         14.81         17.13         1.04 o
 -11   1  14         23.31         21.15         1.15 o
 -10   1  14         16.13         12.33         0.90 o
  -9   1  14         28.57         28.41         1.34 o
  -8   1  14         55.62         52.12         1.77 o
  -7   1  14          2.18          0.95         0.44 o
  -6   1  14        174.56        168.04         4.74 o
  -5   1  14        220.58        198.18         4.03 o
  -4   1  14         10.06          8.99         0.80 o
  -3   1  14          7.65          5.34         0.50 o
  -2   1  14          0.24         -0.57         0.58 o
  -1   1  14         24.18         21.63         1.21 o
   0   1  14         26.86         25.80         1.13 o
   1   1  14          8.73          9.52         0.65 o
   2   1  14         10.65         13.14         0.68 o
   3   1  14          0.27          0.86         0.47 o
   4   1  14          8.17          9.52         0.71 o
   5   1  14          5.76          8.72         1.06 o
   6   1  14          0.07          0.16         0.43 o
   7   1  14         24.73         24.66         1.30 o
   8   1  14          4.82          3.64         0.59 o
   9   1  14          4.29          4.90         0.50 o
  10   1  14         12.75         14.11         1.14 o
  11   1  14          6.27          4.85         0.79 o
 -19   2  14          8.57          5.85         0.60 o
 -18   2  14          0.62          1.10         0.21 o
 -17   2  14         10.55          9.01         0.43 o
 -16   2  14          1.20          0.98         0.28 o
 -15   2  14          1.30          1.94         0.35 o
 -14   2  14          0.04          0.37         0.30 o
 -13   2  14         13.39         14.33         0.92 o
 -12   2  14          7.00          8.50         0.76 o
 -11   2  14         16.57         13.17         0.91 o
 -10   2  14         13.54         18.22         0.89 o
  -9   2  14         40.68         37.36         1.27 o
  -8   2  14        140.61        129.31         3.33 o
  -7   2  14          3.70          4.12         0.55 o
  -6   2  14         26.87         25.90         1.14 o
  -5   2  14         21.85         21.43         0.92 o
  -4   2  14          8.98          8.85         0.62 o
  -3   2  14          9.46         13.20         0.66 o
  -2   2  14          0.65          1.02         0.28 o
  -1   2  14        144.00        138.94         1.95 o
   0   2  14         83.07         76.97         1.70 o
   1   2  14          4.39          8.25         0.51 o
   2   2  14         71.34         68.46         1.36 o
   3   2  14          8.07          9.61         0.54 o
   4   2  14         75.41         84.66         1.62 o
   5   2  14          9.60         13.23         0.74 o
   6   2  14         75.52         74.16         1.99 o
   7   2  14          4.22          3.64         0.59 o
   8   2  14          1.35          0.88         0.46 o
   9   2  14         70.03         84.22         2.76 o
  10   2  14         12.25         17.96         0.82 o
  11   2  14         10.07         12.97         1.11 o
 -18   3  14          0.48          0.22         0.29 o
 -17   3  14          4.25          3.57         0.28 o
 -16   3  14          1.06          0.69         0.23 o
 -15   3  14          3.66          2.16         0.33 o
 -14   3  14          1.71          1.98         0.33 o
 -13   3  14          1.10          0.82         0.29 o
 -12   3  14         14.36         12.79         0.85 o
 -11   3  14          6.98          9.44         0.76 o
 -10   3  14          8.42          9.42         0.77 o
  -9   3  14         15.55         14.97         0.98 o
  -8   3  14         17.21         15.55         1.01 o
  -7   3  14          0.01         -0.16         0.37 o
  -6   3  14          8.29          6.64         0.55 o
  -5   3  14          3.66          6.42         0.54 o
  -4   3  14        301.84        321.71         6.57 o
  -3   3  14          6.06          7.03         0.57 o
  -2   3  14         44.19         45.88         1.20 o
  -1   3  14         76.59         86.61         3.79 o
   0   3  14          0.02         -0.33         0.33 o
   1   3  14          9.48         11.96         0.70 o
   2   3  14          0.44          1.09         0.45 o
   3   3  14          0.78          1.75         0.34 o
   4   3  14          0.87          1.82         0.32 o
   5   3  14          2.41          3.45         0.38 o
   6   3  14          4.19          4.62         0.52 o
   7   3  14          0.04          0.54         0.74 o
   8   3  14         28.33         37.45         1.23 o
   9   3  14          0.02         -0.30         0.52 o
  10   3  14          5.08          8.06         0.85 o
 -16   4  14          3.51          3.32         0.37 o
 -15   4  14          0.04         -0.01         0.28 o
 -14   4  14         25.10         24.26         1.08 o
 -13   4  14          1.21          2.48         0.77 o
 -12   4  14         84.42         95.12         1.92 o
 -11   4  14         24.85         22.02         1.38 o
 -10   4  14          3.42          2.53         0.59 o
  -9   4  14          8.51         10.10         0.74 o
  -8   4  14          0.08         -0.09         0.31 o
  -7   4  14          1.05          0.93         0.48 o
  -6   4  14         34.98         29.66         1.01 o
  -5   4  14         49.39         52.78         1.60 o
  -4   4  14         13.98         14.33         0.75 o
  -3   4  14         36.74         29.17         1.03 o
  -2   4  14         30.79         30.78         1.09 o
  -1   4  14         10.34         13.48         0.75 o
   0   4  14          1.92          2.34         0.35 o
   1   4  14          1.31          2.04         0.35 o
   2   4  14         41.82         44.88         1.64 o
   3   4  14          1.09          1.98         0.44 o
   4   4  14         15.17         14.03         0.76 o
   5   4  14         53.42         56.12         1.62 o
   6   4  14         16.80         23.19         1.00 o
   7   4  14         16.93         20.99         0.83 o
   8   4  14          0.55          0.30         0.39 o
 -14   5  14          7.68         11.05         0.60 o
 -13   5  14          0.37          0.59         0.33 o
 -12   5  14          1.89          2.47         0.46 o
 -11   5  14          1.79          3.34         0.52 o
 -10   5  14         49.53         55.63         1.36 o
  -9   5  14          7.93          8.06         0.53 o
  -8   5  14          0.38          0.91         0.30 o
  -7   5  14          0.34          1.03         0.33 o
  -6   5  14          1.99          2.55         0.34 o
  -5   5  14         23.39         28.36         0.89 o
  -4   5  14         16.30         21.75         0.80 o
  -3   5  14          2.92          3.02         0.42 o
  -2   5  14          0.32          0.31         0.44 o
  -1   5  14          0.77          1.70         0.40 o
   0   5  14          4.50          5.20         0.46 o
   1   5  14          0.07          0.00         0.26 o
   2   5  14          6.87          5.12         0.41 o
   3   5  14          0.25          0.11         0.23 o
   4   5  14          0.11         -0.07         0.29 o
   5   5  14          0.79          1.48         0.30 o
   6   5  14          2.80          2.28         0.38 o
 -10   6  14          4.53          4.92         0.62 o
  -9   6  14          0.05          0.48         0.27 o
  -8   6  14         26.49         25.27         1.23 o
  -7   6  14          8.86          6.45         0.72 o
  -6   6  14         13.08         15.04         0.75 o
  -5   6  14          0.62          0.88         0.29 o
  -4   6  14          0.42          0.16         0.22 o
  -3   6  14          0.87          0.59         0.23 o
  -2   6  14          2.57          3.09         0.47 o
  -1   6  14          4.84          4.73         0.53 o
   0   6  14          0.00          0.23         0.29 o
   1   6  14         13.31         14.96         0.78 o
   2   6  14          2.82          2.88         0.62 o
 -18   1  15          7.76          9.61         0.60 o
 -17   1  15          6.42          4.39         0.51 o
 -16   1  15         18.51         17.08         1.01 o
 -15   1  15          0.59          1.05         0.44 o
 -14   1  15          2.20          1.85         0.38 o
 -13   1  15         15.41         19.64         0.99 o
 -12   1  15          0.92          1.00         0.41 o
 -11   1  15         24.13         23.04         1.14 o
 -10   1  15         76.30         68.56         1.93 o
  -9   1  15          9.66          9.88         0.81 o
  -8   1  15         44.94         43.97         1.44 o
  -7   1  15          0.62          0.62         0.43 o
  -6   1  15          0.79          2.29         0.43 o
  -5   1  15          0.39         -0.44         0.62 o
  -4   1  15          0.00         -0.41         0.41 o
  -3   1  15        109.12         99.46         2.49 o
  -2   1  15          0.29          0.05         0.38 o
  -1   1  15          2.17          2.33         0.43 o
   0   1  15          0.32          0.81         0.41 o
   1   1  15          3.39          2.58         0.64 o
   2   1  15          6.76          6.49         0.84 o
   3   1  15         23.40         21.89         0.90 o
   4   1  15          7.02         11.14         0.73 o
   5   1  15          3.93          4.12         0.55 o
   6   1  15          1.20         -0.04         0.49 o
   7   1  15          0.96          0.10         0.39 o
   8   1  15          1.35          1.46         0.43 o
   9   1  15          1.21          2.92         0.36 o
  10   1  15          0.55          0.81         0.36 o
 -17   2  15          0.32          1.08         0.33 o
 -16   2  15          1.45          1.96         0.36 o
 -15   2  15          0.44          0.54         0.28 o
 -14   2  15          1.36          1.66         0.47 o
 -13   2  15          0.10          0.45         0.34 o
 -12   2  15         15.24         16.14         0.92 o
 -11   2  15          1.57          1.50         0.33 o
 -10   2  15          1.76          1.40         0.43 o
  -9   2  15         12.42         14.59         0.90 o
  -8   2  15         18.64         15.28         0.99 o
  -7   2  15         38.79         41.97         1.62 o
  -6   2  15         25.97         20.77         0.98 o
  -5   2  15         20.65         20.22         0.97 o
  -4   2  15          2.45          3.46         0.40 o
  -3   2  15          4.58          5.84         0.52 o
  -2   2  15         32.15         32.18         2.75 o
  -1   2  15         18.42         23.70         1.95 o
   0   2  15          7.93         10.27         0.66 o
   1   2  15         39.47         37.74         0.95 o
   2   2  15          0.84          2.36         0.35 o
   3   2  15          0.95          2.10         0.39 o
   4   2  15         17.91         14.67         0.71 o
   5   2  15         21.47         24.79         1.32 o
   6   2  15          1.04          1.37         0.51 o
   7   2  15          0.94          0.15         0.55 o
   8   2  15          2.31          2.26         0.45 o
   9   2  15          0.43          0.18         1.04 o
 -16   3  15          5.42          6.36         0.47 o
 -15   3  15          1.99          2.15         0.31 o
 -14   3  15          5.85          5.74         0.48 o
 -13   3  15          0.69          0.42         0.28 o
 -12   3  15          1.74          1.69         0.37 o
 -11   3  15          0.81          1.05         0.37 o
 -10   3  15          0.73          1.16         0.37 o
  -9   3  15          7.90          7.10         0.65 o
  -8   3  15         18.34         15.69         0.82 o
  -7   3  15         21.00         27.27         0.92 o
  -6   3  15          1.30          1.83         0.42 o
  -5   3  15         15.10         12.60         0.68 o
  -4   3  15         66.02         63.34         1.46 o
  -3   3  15          0.38          0.81         0.31 o
  -2   3  15          0.30          0.12         0.34 o
  -1   3  15          1.16          1.97         0.49 o
   0   3  15          4.77          5.55         0.69 o
   1   3  15         41.57         47.93         1.40 o
   2   3  15          5.56          4.02         0.41 o
   3   3  15          0.40          1.17         0.32 o
   4   3  15         13.77         14.67         0.65 o
   5   3  15         11.02         11.05         0.56 o
   6   3  15          6.35          8.60         0.55 o
   7   3  15         23.58         28.20         1.66 o
   8   3  15          0.01         -0.44         0.79 o
 -15   4  15          1.44          2.93         0.48 o
 -14   4  15          7.84          6.90         0.53 o
 -13   4  15          0.14          0.38         0.22 o
 -12   4  15          1.51          2.14         0.34 o
 -11   4  15          0.99          1.34         0.47 o
 -10   4  15          1.11          0.86         0.48 o
  -9   4  15          0.01         -0.33         0.33 o
  -8   4  15          4.70          4.88         0.37 o
  -7   4  15          7.94          8.77         0.45 o
  -6   4  15          4.16          4.96         0.41 o
  -5   4  15         11.90         10.22         0.57 o
  -4   4  15          9.89          9.45         0.56 o
  -3   4  15          1.17          1.19         0.32 o
  -2   4  15          3.31          2.53         0.40 o
  -1   4  15         18.32         17.72         1.27 o
   0   4  15          5.59          7.78         0.88 o
   1   4  15         25.11         24.73         1.15 o
   2   4  15         16.71         14.98         0.72 o
   3   4  15          5.32          4.10         0.39 o
   4   4  15         58.23         62.37         1.47 o
   5   4  15          0.11          0.98         0.28 o
   6   4  15          0.01          0.18         0.29 o
 -12   5  15          4.46          5.28         0.61 o
 -11   5  15          0.16          0.30         0.27 o
 -10   5  15          6.31          5.24         0.51 o
  -9   5  15          1.46          1.38         0.23 o
  -8   5  15          2.75          2.95         0.40 o
  -7   5  15          0.00         -0.08         0.29 o
  -6   5  15          7.09          6.31         0.49 o
  -5   5  15          1.18          1.17         0.38 o
  -4   5  15          0.35          0.56         0.32 o
  -3   5  15          1.97          1.56         0.30 o
  -2   5  15          0.11          0.05         0.30 o
  -1   5  15          2.56          1.87         0.36 o
   0   5  15          2.41          2.77         0.36 o
   1   5  15          0.31          1.08         0.58 o
   2   5  15          0.00         -0.07         0.47 o
   3   5  15          0.23         -0.18         0.41 o
 -17   0  16          0.27          0.15         0.31 o
 -16   0  16          1.24          0.16         0.89 o
 -15   0  16          0.60         -0.08         0.46 o
 -14   0  16          0.26         -0.36         0.58 o
 -13   0  16          1.35          1.85         0.63 o
 -12   0  16          2.69          2.76         0.81 o
 -11   0  16         18.10         14.59         1.55 o
 -10   0  16        131.00        150.07         4.58 o
  -9   0  16        131.53        127.77         4.21 o
  -8   0  16          0.47          0.46         0.43 o
  -7   0  16          0.14         -0.82         0.82 o
  -6   0  16          2.02          0.85         0.70 o
  -5   0  16          7.64          4.18         0.93 o
  -4   0  16         11.20          7.59         1.22 o
  -3   0  16         18.22         18.13         1.15 o
  -2   0  16          0.38         -0.07         0.74 o
  -1   0  16         48.02         41.87         4.37 o
   0   0  16         18.37         25.91         8.93 o
   1   0  16          3.20          7.43         8.06 o
   2   0  16          9.65          6.15         2.98 o
   3   0  16          0.74         -0.70         0.70 o
   4   0  16          0.74         -0.37         1.63 o
   5   0  16         16.32         13.76         0.97 o
   6   0  16          0.56          0.45         0.79 o
   7   0  16          0.00         -0.39         0.39 o
   8   0  16          6.91          9.25         2.08 o
 -17   1  16          0.12         -0.01         0.62 o
 -16   1  16          0.30          0.21         0.30 o
 -15   1  16          0.27          0.58         0.34 o
 -14   1  16          0.07          0.01         0.34 o
 -13   1  16          4.12          3.21         0.58 o
 -12   1  16         28.68         29.27         0.95 o
 -11   1  16         20.36         18.20         0.79 o
 -10   1  16          0.33          0.93         0.39 o
  -9   1  16          3.50          1.66         0.44 o
  -8   1  16          4.60          6.59         0.59 o
  -7   1  16          0.21         -0.40         0.40 o
  -6   1  16          1.81          2.21         0.43 o
  -5   1  16          1.23          0.57         0.48 o
  -4   1  16         16.00         16.76         1.01 o
  -3   1  16          0.06         -0.39         0.39 o
  -2   1  16         15.55         18.63         0.79 o
  -1   1  16          6.25          7.19         0.69 o
   0   1  16          0.01          1.28         0.51 o
   1   1  16         20.78         20.51         1.89 o
   2   1  16         30.53         31.86         1.21 o
   3   1  16          6.34          7.67         0.63 o
   4   1  16          0.20          0.34         0.64 o
   5   1  16         15.82         21.28         2.46 o
   6   1  16         18.41         19.38         1.85 o
   7   1  16         10.92         14.11         0.68 o
   8   1  16          3.84          4.25         0.36 o
 -16   2  16         29.06         30.60         0.97 o
 -15   2  16          3.88          2.92         0.31 o
 -14   2  16         20.61         18.79         0.76 o
 -13   2  16         15.48         12.85         0.70 o
 -12   2  16         15.83         17.63         0.84 o
 -11   2  16          8.75          7.21         0.58 o
 -10   2  16          1.37          1.76         0.44 o
  -9   2  16          6.16          5.58         0.53 o
  -8   2  16         11.54         14.46         0.82 o
  -7   2  16          2.82          2.49         0.36 o
  -6   2  16         16.78         16.96         0.72 o
  -5   2  16          7.03         10.45         0.68 o
  -4   2  16         14.44         14.32         0.92 o
  -3   2  16          8.08          6.18         0.64 o
  -2   2  16          0.82          7.84         4.07 o
  -1   2  16          2.03          2.02         0.64 o
   0   2  16          8.37          7.28         0.70 o
   1   2  16          7.88          7.16         0.82 o
   2   2  16          0.47          0.55         0.27 o
   3   2  16          3.06          3.44         0.43 o
   4   2  16         12.53         13.32         0.71 o
   5   2  16          8.54         11.23         0.80 o
   6   2  16          1.04          1.07         2.18 o
   7   2  16          0.07         -0.76         0.76 o
 -14   3  16          0.29          0.20         0.32 o
 -13   3  16          0.10         -0.28         0.77 o
 -12   3  16          0.19          0.29         0.27 o
 -11   3  16          1.62          0.62         0.31 o
 -10   3  16          3.96          3.65         0.44 o
  -9   3  16         21.66         20.86         1.87 o
  -8   3  16          2.66          1.03         0.36 o
  -7   3  16          9.36          9.98         0.73 o
  -6   3  16         83.56         91.16         2.56 o
  -5   3  16          9.84          9.96         0.74 o
  -4   3  16         50.34         49.35         1.82 o
  -3   3  16         20.66         25.67         1.45 o
  -2   3  16         28.74         30.66         1.74 o
  -1   3  16         22.63         19.71         1.26 o
   0   3  16          0.11          0.80         0.52 o
   1   3  16         27.82         32.40         1.47 o
   2   3  16          8.71         11.78         0.88 o
   3   3  16          0.37          0.03         0.88 o
   4   3  16          3.02          2.52         0.37 o
   5   3  16          9.70         10.00         0.86 o
 -13   4  16          0.00          0.06         0.30 o
 -12   4  16          0.87          0.23         0.37 o
 -11   4  16          2.25          1.27         0.33 o
 -10   4  16          4.77          4.10         0.43 o
  -9   4  16          0.43          0.30         0.19 o
  -8   4  16         10.50          8.41         0.54 o
  -7   4  16          6.93          7.23         0.52 o
  -6   4  16          0.87          1.73         0.48 o
  -5   4  16          7.09          6.30         0.72 o
  -4   4  16          8.26          8.66         0.82 o
  -3   4  16          0.01          0.76         0.45 o
  -2   4  16          0.23          0.50         0.45 o
  -1   4  16          0.07          0.27         0.41 o
   0   4  16          1.36          1.88         0.49 o
   1   4  16          3.66          3.57         0.75 o
   2   4  16          4.12          5.27         0.82 o
   3   4  16          0.47          1.26         0.48 o
  -7   5  16          0.60          0.92         0.41 o
  -6   5  16          1.78          1.74         0.48 o
  -5   5  16          0.07          0.51         0.41 o
  -4   5  16          0.01          0.44         0.27 o
  -3   5  16          1.51          1.58         0.36 o
  -2   5  16          5.33          6.28         0.67 o
  -1   5  16          0.01         -0.19         0.29 o
   0   5  16          0.42          0.67         0.36 o
 -15   1  17         22.32         22.65         1.29 o
 -14   1  17          6.28          5.60         0.60 o
 -13   1  17          8.86          9.18         0.50 o
 -12   1  17         27.44         27.25         0.78 o
 -11   1  17          0.02          0.46         0.59 o
 -10   1  17         27.32         27.63         0.99 o
  -9   1  17          6.19          3.66         0.39 o
  -8   1  17          2.28          2.26         0.35 o
  -7   1  17          7.62          4.95         0.66 o
  -6   1  17          3.01          1.08         0.85 o
  -5   1  17          1.07         -0.38         0.38 o
  -4   1  17          0.04         -0.67         0.67 o
  -3   1  17          4.40          4.65         0.64 o
  -2   1  17          9.66         17.03         2.99 o
  -1   1  17          0.54          6.59         0.82 o
   0   1  17         20.08         28.95         1.37 o
   1   1  17          2.69         10.42         2.43 o
   2   1  17          4.10          8.89         7.26 o
   3   1  17          0.03          7.65         1.16 o
   4   1  17          1.39          1.90         0.46 o
   5   1  17          2.78          5.82         3.27 o
   6   1  17          2.91          5.68         1.17 o
 -14   2  17          6.54          5.97         0.48 o
 -13   2  17          1.53          1.89         0.37 o
 -12   2  17          8.90          9.76         0.56 o
 -11   2  17         24.01         22.73         0.86 o
 -10   2  17          0.48          0.42         0.34 o
  -9   2  17         44.04         46.60         1.98 o
  -8   2  17         13.98         18.07         1.07 o
  -7   2  17          7.82          6.80         0.68 o
  -6   2  17          4.83          2.74         0.74 o
  -5   2  17          3.83          3.56         0.50 o
  -4   2  17          2.15          1.59         0.41 o
  -3   2  17          0.05          1.97         0.55 o
  -2   2  17          0.95          2.26         0.55 o
  -1   2  17          0.79          0.59         0.44 o
   0   2  17          1.13          2.96         0.81 o
   1   2  17          7.54         14.77         7.74 o
   2   2  17          0.67         12.47         1.40 o
   3   2  17          2.46         14.74         1.38 o
   4   2  17          4.47          9.96         6.79 o
   5   2  17          0.06         -0.15         0.34 o
 -12   3  17          0.05          0.05         0.19 o
 -11   3  17          4.72          4.45         0.37 o
 -10   3  17          3.99          3.15         0.36 o
  -9   3  17         12.58         12.82         0.86 o
  -8   3  17          0.01          0.18         0.30 o
  -7   3  17          7.11          6.47         0.61 o
  -6   3  17          8.43          7.99         0.68 o
  -5   3  17         10.54          9.37         0.72 o
  -4   3  17          1.06          1.70         0.50 o
  -3   3  17         11.44         12.13         0.68 o
  -2   3  17          0.01          1.19         0.48 o
  -1   3  17          0.21          1.30         0.47 o
   0   3  17         21.79         23.56         1.61 o
   1   3  17          5.69          4.42         0.49 o
  -9   4  17          2.08          3.39         0.53 o
  -8   4  17          4.69          3.33         0.60 o
  -7   4  17          0.48          0.71         0.45 o
  -6   4  17          3.27          2.91         0.63 o
  -5   4  17          2.76          2.12         0.62 o
  -4   4  17          3.55          3.88         0.68 o
  -3   4  17         11.62         13.21         1.11 o
  -2   4  17          1.95          3.16         0.66 o
  -1   4  17          0.80          0.63         0.48 o
   0   4  17          0.03          0.26         0.37 o
 -13   0  18          5.69          5.92         0.57 o
 -12   0  18          0.00         -0.37         0.37 o
 -11   0  18          0.24         -0.48         0.48 o
 -10   0  18          1.30         -0.03         0.50 o
  -9   0  18          0.00         -0.65         0.65 o
  -8   0  18          1.89         -0.66         0.66 o
  -7   0  18          0.06         -0.40         0.40 o
  -6   0  18          0.20         -0.19         0.33 o
  -5   0  18         13.62         21.26         1.48 o
  -4   0  18          4.63          9.67         1.14 o
  -3   0  18          1.66         12.10         1.30 o
  -2   0  18         27.32         38.90         2.03 o
  -1   0  18         24.44         36.44         4.26 o
   0   0  18          0.11          3.74         0.76 o
   1   0  18         13.41         25.88         1.44 o
   2   0  18          1.91          7.45         0.82 o
   3   0  18          5.25          9.80         0.83 o
 -13   1  18          3.88          5.37         0.57 o
 -12   1  18          0.47          0.57         0.35 o
 -11   1  18          9.02          7.45         0.51 o
 -10   1  18          0.32         -0.31         0.31 o
  -9   1  18         10.78          8.10         0.50 o
  -8   1  18          0.35         -0.38         0.41 o
  -7   1  18          0.32         -0.38         0.38 o
  -6   1  18          2.83          2.42         0.39 o
  -5   1  18          3.95          3.58         0.50 o
  -4   1  18          0.24          1.34         1.33 o
  -3   1  18          6.56          8.70         2.49 o
  -2   1  18          3.74         20.59         9.01 o
  -1   1  18          0.65          9.48         1.21 o
   0   1  18          9.54         15.23         8.33 o
   1   1  18         16.88         22.77         8.50 o
   2   1  18          0.08          4.90         4.74 o
 -12   2  18         12.99         11.41         0.58 o
 -11   2  18          0.97          0.63         0.38 o
 -10   2  18         19.51         19.01         1.10 o
  -9   2  18          3.81          2.10         0.37 o
  -8   2  18          0.08          0.03         0.35 o
  -7   2  18          4.04          3.91         0.46 o
  -6   2  18          5.52          6.87         0.58 o
  -5   2  18         12.96         12.21         0.89 o
  -4   2  18          0.36          1.74         1.28 o
  -3   2  18          5.41          7.09         1.07 o
  -2   2  18          3.36          5.09         2.98 o
  -1   2  18         13.19         14.75         2.98 o
  -9   3  18         13.47         14.78         0.96 o
  -8   3  18          3.46          3.30         0.58 o
  -7   3  18          8.71          8.37         0.82 o
  -6   3  18         21.62         21.25         1.27 o
  -5   3  18          1.38          3.07         0.61 o
  -4   3  18          8.79          9.31         0.87 o
  -3   3  18          1.73          2.61         0.52 o
  -2   3  18          0.25          0.36         0.28 o
  -9   1  19          1.63          0.92         0.31 o
  -8   1  19          0.03          2.93         2.65 o
  -7   1  19          2.64          6.70         4.09 o
  -6   1  19          2.18          9.18         5.89 o
  -5   1  19          1.71          9.88         6.77 o
  -4   1  19         10.64         14.84         0.94 o
  -3   1  19          0.79          5.46         0.64 o
                                                
